# Supplementary material for: Translation affects mRNA stability in a codon-dependent manner in human cells
Source: eLife. 2019 Apr 23;8:e45396. doi: 10.7554/eLife.45396 (PMC6529216; doi:10.7554/eLife.45396)
Supplement: Figure 1—source data 1. [file elife-45396-fig1-data1.xlsx]

## Sheet: 293T-endogenous
datatype	cell_type	Name	term	decay_rate	std.error	statistic	p.value	conf.low	conf.high
endogenous	293t	ENSG00000000003	time	0.037852	0.0096525	3.92147	0.0111655	0.0130395	0.0626645
endogenous	293t	ENSG00000000419	time	0.0311036	0.00462497	6.72515	0.00110166	0.0192148	0.0429925
endogenous	293t	ENSG00000000457	time	-0.0382608	0.0186191	-2.05492	0.0950456	-0.0861227	0.00960115
endogenous	293t	ENSG00000000460	time	0.0287816	0.0191871	1.50005	0.193892	-0.0205405	0.0781037
endogenous	293t	ENSG00000001036	time	0.0465161	0.0147827	3.14666	0.0254746	0.00851598	0.0845163
endogenous	293t	ENSG00000001084	time	-0.0165514	0.0208276	-0.794687	0.462831	-0.0700903	0.0369876
endogenous	293t	ENSG00000001167	time	-0.0283425	0.00989832	-2.86337	0.0352673	-0.0537869	-0.00289806
endogenous	293t	ENSG00000001460	time	-0.0448918	0.0128309	-3.49873	0.017308	-0.0778747	-0.0119089
endogenous	293t	ENSG00000001461	time	0.0214103	0.0134923	1.58686	0.173406	-0.0132727	0.0560933
endogenous	293t	ENSG00000001497	time	0.0458427	0.0127245	3.6027	0.0154991	0.0131332	0.0785521
endogenous	293t	ENSG00000001561	time	0.00563373	0.00754029	0.747151	0.488597	-0.0137492	0.0250167
endogenous	293t	ENSG00000001617	time	-0.0172697	0.0389394	-0.443503	0.675936	-0.117367	0.0828273
endogenous	293t	ENSG00000001629	time	0.00402317	0.0129716	0.310153	0.768956	-0.0293213	0.0373676
endogenous	293t	ENSG00000001630	time	0.0248868	0.0106958	2.32678	0.0674812	-0.00260765	0.0523813
endogenous	293t	ENSG00000001631	time	0.00117363	0.00975578	0.120302	0.908929	-0.0239044	0.0262517
endogenous	293t	ENSG00000002016	time	-0.0697332	0.0423754	-1.64561	0.160764	-0.178663	0.0391962
endogenous	293t	ENSG00000002330	time	0.0363951	0.0381072	0.95507	0.383403	-0.0615627	0.134353
endogenous	293t	ENSG00000002549	time	0.0487412	0.00936182	5.20639	0.00344867	0.0246759	0.0728066
endogenous	293t	ENSG00000002586	time	0.0566084	0.0143992	3.93137	0.0110552	0.0195941	0.0936226
endogenous	293t	ENSG00000002822	time	-0.00140441	0.015949	-0.0880564	0.93325	-0.0424026	0.0395938
endogenous	293t	ENSG00000002834	time	0.0114435	0.0140481	0.814595	0.452342	-0.0246683	0.0475553
endogenous	293t	ENSG00000002919	time	0.00899143	0.0158095	0.568734	0.594129	-0.0316483	0.0496312
endogenous	293t	ENSG00000003056	time	0.0224348	0.007978	2.81208	0.0374563	0.00192668	0.0429429
endogenous	293t	ENSG00000003096	time	0.0346861	0.0306904	1.13019	0.309677	-0.0442062	0.113578
endogenous	293t	ENSG00000003137	time	-0.0165975	0.0334883	-0.495622	0.641174	-0.102682	0.069487
endogenous	293t	ENSG00000003147	time	0.0329145	0.0230393	1.42863	0.212484	-0.0263098	0.0921388
endogenous	293t	ENSG00000003249	time	0.0376558	0.0182777	2.0602	0.0944087	-0.00932854	0.0846402
endogenous	293t	ENSG00000003393	time	-0.0114672	0.0207206	-0.553419	0.603811	-0.0647312	0.0417968
endogenous	293t	ENSG00000003400	time	0.0198303	0.0189619	1.0458	0.343555	-0.0289129	0.0685735
endogenous	293t	ENSG00000003402	time	-0.0167753	0.0160845	-1.04295	0.34475	-0.0581219	0.0245712
endogenous	293t	ENSG00000003436	time	0.0632176	0.0260976	2.42235	0.0599435	-0.00386855	0.130304
endogenous	293t	ENSG00000003509	time	0.000404335	0.0151134	0.0267534	0.979691	-0.0384459	0.0392545
endogenous	293t	ENSG00000003756	time	-0.0650629	0.0173193	-3.75666	0.0132028	-0.109584	-0.0205422
endogenous	293t	ENSG00000003987	time	-0.0534219	0.0203576	-2.62417	0.0468612	-0.105753	-0.00109101
endogenous	293t	ENSG00000003989	time	0.0380808	0.012978	2.93426	0.032472	0.00471979	0.0714417
endogenous	293t	ENSG00000004059	time	0.0529729	0.0127357	4.15941	0.00882913	0.0202348	0.0857109
endogenous	293t	ENSG00000004139	time	-0.0356406	0.0417963	-0.852722	0.432752	-0.143081	0.0718002
endogenous	293t	ENSG00000004142	time	0.0487578	0.0139892	3.48539	0.0175569	0.0127975	0.0847181
endogenous	293t	ENSG00000004399	time	0.0558062	0.0364421	1.53137	0.186243	-0.0378712	0.149484
endogenous	293t	ENSG00000004455	time	0.0342112	0.0122274	2.79791	0.0380876	0.00277961	0.0656428
endogenous	293t	ENSG00000004478	time	0.0274972	0.00964373	2.8513	0.0357692	0.00270717	0.0522872
endogenous	293t	ENSG00000004487	time	0.0390829	0.00960512	4.06897	0.00964373	0.0143922	0.0637737
endogenous	293t	ENSG00000004534	time	-0.00516313	0.0124876	-0.413461	0.696404	-0.0372635	0.0269373
endogenous	293t	ENSG00000004660	time	-0.0297741	0.0168025	-1.77201	0.136594	-0.0729662	0.013418
endogenous	293t	ENSG00000004700	time	0.0578743	0.0108351	5.34138	0.0030858	0.0300218	0.0857268
endogenous	293t	ENSG00000004766	time	-0.00528317	0.0175619	-0.300831	0.775651	-0.0504276	0.0398612
endogenous	293t	ENSG00000004777	time	0.110262	0.102048	1.08049	0.329261	-0.15206	0.372585
endogenous	293t	ENSG00000004779	time	0.0442383	0.00400766	11.0384	0.000106247	0.0339363	0.0545403
endogenous	293t	ENSG00000004799	time	0.00888475	0.0346566	0.256365	0.807883	-0.0802029	0.0979724
endogenous	293t	ENSG00000004838	time	-0.00351432	0.0661935	-0.0530916	0.959715	-0.17367	0.166642
endogenous	293t	ENSG00000004864	time	0.0373332	0.0128052	2.91548	0.0331877	0.00441646	0.07025
endogenous	293t	ENSG00000004866	time	0.00569781	0.0123766	0.460371	0.664578	-0.0261172	0.0375128
endogenous	293t	ENSG00000004897	time	-0.0236714	0.00655749	-3.60982	0.0153834	-0.0405279	-0.00681479
endogenous	293t	ENSG00000004961	time	0.00585492	0.00593133	0.987118	0.368914	-0.00939205	0.0211019
endogenous	293t	ENSG00000004975	time	0.0196794	0.0175976	1.1183	0.31427	-0.0255567	0.0649155
endogenous	293t	ENSG00000005007	time	-0.0240241	0.0284972	-0.843035	0.437667	-0.0972785	0.0492303
endogenous	293t	ENSG00000005020	time	0.046363	0.00923224	5.02186	0.00402873	0.0226307	0.0700952
endogenous	293t	ENSG00000005022	time	0.0535942	0.0141774	3.78026	0.0128864	0.0171501	0.0900384
endogenous	293t	ENSG00000005059	time	0.0562283	0.0176582	3.18425	0.0244216	0.0108364	0.10162
endogenous	293t	ENSG00000005073	time	-0.13654	0.0197843	-6.90142	0.000978504	-0.187397	-0.0856826
endogenous	293t	ENSG00000005075	time	0.0436578	0.0103001	4.23856	0.00818088	0.0171804	0.0701351
endogenous	293t	ENSG00000005100	time	0.00563588	0.0111853	0.503866	0.635766	-0.0231168	0.0343885
endogenous	293t	ENSG00000005156	time	0.0116319	0.0138545	0.839577	0.439432	-0.0239822	0.0472461
endogenous	293t	ENSG00000005175	time	0.0247846	0.0101803	2.43456	0.0590481	-0.00138477	0.050954
endogenous	293t	ENSG00000005187	time	0.0469051	0.0291024	1.61172	0.167939	-0.0279051	0.121715
endogenous	293t	ENSG00000005189	time	0.0326539	0.0161231	2.02529	0.0987026	-0.00879187	0.0740998
endogenous	293t	ENSG00000005194	time	0.0333407	0.0128535	2.5939	0.048607	0.000299678	0.0663817
endogenous	293t	ENSG00000005206	time	0.0703916	0.0438363	1.60578	0.169229	-0.0422931	0.183076
endogenous	293t	ENSG00000005238	time	-0.0787873	0.0336738	-2.33972	0.0664034	-0.165349	0.00777406
endogenous	293t	ENSG00000005249	time	0.0397718	0.0207875	1.91326	0.113909	-0.0136641	0.0932077
endogenous	293t	ENSG00000005302	time	0.0444404	0.0151506	2.93325	0.0325098	0.00549469	0.0833862
endogenous	293t	ENSG00000005339	time	-0.0408471	0.0403733	-1.01174	0.358092	-0.14463	0.0629358
endogenous	293t	ENSG00000005436	time	0.00921576	0.0109718	0.839953	0.43924	-0.018988	0.0374196
endogenous	293t	ENSG00000005448	time	0.0347259	0.0174093	1.99468	0.102634	-0.010026	0.0794779
endogenous	293t	ENSG00000005469	time	0.0121059	0.0234962	0.51523	0.628354	-0.0482929	0.0725047
endogenous	293t	ENSG00000005471	time	0.0383602	0.0844686	0.454136	0.668765	-0.178773	0.255494
endogenous	293t	ENSG00000005483	time	-0.0145356	0.0256549	-0.566581	0.595485	-0.0804837	0.0514125
endogenous	293t	ENSG00000005486	time	0.0219768	0.013731	1.60052	0.170381	-0.0133199	0.0572736
endogenous	293t	ENSG00000005513	time	-0.00116805	0.024336	-0.047997	0.963577	-0.0637257	0.0613896
endogenous	293t	ENSG00000005700	time	-0.00533785	0.0105718	-0.504913	0.635082	-0.0325136	0.0218379
endogenous	293t	ENSG00000005801	time	-0.0381741	0.00977942	-3.90352	0.0113689	-0.0633129	-0.0130353
endogenous	293t	ENSG00000005810	time	-0.0335507	0.0162515	-2.06447	0.0938982	-0.0753266	0.00822516
endogenous	293t	ENSG00000005812	time	-0.0514146	0.0102843	-4.99934	0.00410702	-0.0778511	-0.024978
endogenous	293t	ENSG00000005882	time	0.0432536	0.0196818	2.19764	0.0793296	-0.00734024	0.0938474
endogenous	293t	ENSG00000005884	time	0.0199256	0.0641758	0.310485	0.768718	-0.145043	0.184895
endogenous	293t	ENSG00000005889	time	-0.0415343	0.0210718	-1.97108	0.105778	-0.0957011	0.0126326
endogenous	293t	ENSG00000005893	time	0.0461707	0.00963255	4.7932	0.00491302	0.0214095	0.070932
endogenous	293t	ENSG00000005961	time	0.0573113	0.0520984	1.10006	0.321427	-0.0766119	0.191234
endogenous	293t	ENSG00000006007	time	0.0386887	0.0136822	2.82767	0.0367754	0.00351751	0.0738598
endogenous	293t	ENSG00000006015	time	0.0613441	0.0257836	2.37919	0.0632281	-0.00493468	0.127623
endogenous	293t	ENSG00000006016	time	0.0418495	0.0140537	2.97782	0.0308773	0.00572324	0.0779757
endogenous	293t	ENSG00000006025	time	-0.0644654	0.0398607	-1.61726	0.166745	-0.166931	0.0379999
endogenous	293t	ENSG00000006042	time	0.0579672	0.0121798	4.75929	0.00506262	0.026658	0.0892763
endogenous	293t	ENSG00000006047	time	0.127558	0.0644711	1.97853	0.104775	-0.0381702	0.293286
endogenous	293t	ENSG00000006062	time	-0.106471	0.0274543	-3.87811	0.0116642	-0.177045	-0.0358973
endogenous	293t	ENSG00000006071	time	0.0562061	0.0879561	0.639024	0.550929	-0.169892	0.282304
endogenous	293t	ENSG00000006118	time	0.020455	0.0214385	0.954124	0.383838	-0.0346544	0.0755643
endogenous	293t	ENSG00000006125	time	0.074508	0.0125731	5.92598	0.00195145	0.0421878	0.106828
endogenous	293t	ENSG00000006128	time	0.0821537	0.0894969	0.91795	0.400758	-0.147905	0.312213
endogenous	293t	ENSG00000006194	time	-0.0594635	0.0180035	-3.30289	0.0214073	-0.105743	-0.0131841
endogenous	293t	ENSG00000006282	time	-0.00429293	0.0386587	-0.111047	0.915899	-0.103668	0.0950823
endogenous	293t	ENSG00000006327	time	-0.117981	0.0146103	-8.07519	0.000471741	-0.155538	-0.0804243
endogenous	293t	ENSG00000006377	time	-0.145716	0.0450489	-3.23462	0.0230868	-0.261518	-0.0299144
endogenous	293t	ENSG00000006432	time	-0.0550169	0.0293857	-1.87223	0.120069	-0.130555	0.0205215
endogenous	293t	ENSG00000006451	time	0.0383671	0.0110911	3.45927	0.0180565	0.00985653	0.0668777
endogenous	293t	ENSG00000006453	time	0.00478908	0.0122454	0.391091	0.71184	-0.0266888	0.036267
endogenous	293t	ENSG00000006459	time	-0.00165917	0.00938308	-0.176826	0.866585	-0.0257791	0.0224608
endogenous	293t	ENSG00000006468	time	0.0152663	0.0596272	0.25603	0.808128	-0.13801	0.168543
endogenous	293t	ENSG00000006530	time	0.0124472	0.00862747	1.44273	0.208681	-0.00973047	0.0346248
endogenous	293t	ENSG00000006534	time	-0.0658922	0.0323144	-2.0391	0.0969801	-0.148959	0.0171746
endogenous	293t	ENSG00000006576	time	0.0428319	0.0171037	2.50424	0.0542081	-0.00113464	0.0867985
endogenous	293t	ENSG00000006607	time	0.0328211	0.0195196	1.68144	0.153506	-0.0173557	0.0829979
endogenous	293t	ENSG00000006611	time	0.0812939	0.0945482	0.859814	0.42918	-0.16175	0.324338
endogenous	293t	ENSG00000006625	time	0.0541497	0.00460085	11.7695	7.78924e-05	0.0423229	0.0659766
endogenous	293t	ENSG00000006634	time	-0.0501523	0.00971119	-5.16438	0.00357161	-0.0751157	-0.0251889
endogenous	293t	ENSG00000006638	time	-0.115795	0.0452923	-2.55661	0.0508555	-0.232223	0.000632678
endogenous	293t	ENSG00000006652	time	-0.135726	0.0323356	-4.19742	0.00851068	-0.218847	-0.0526048
endogenous	293t	ENSG00000006695	time	-0.0125649	0.0150034	-0.837469	0.44051	-0.0511323	0.0260025
endogenous	293t	ENSG00000006704	time	-0.118455	0.0465608	-2.5441	0.0516355	-0.238143	0.00123307
endogenous	293t	ENSG00000006712	time	0.0179815	0.00747536	2.40544	0.0612077	-0.00123448	0.0371976
endogenous	293t	ENSG00000006715	time	0.00981177	0.0107682	0.911182	0.403988	-0.0178687	0.0374922
endogenous	293t	ENSG00000006740	time	0.0635901	0.0308565	2.06083	0.0943335	-0.0157292	0.142909
endogenous	293t	ENSG00000006744	time	0.0427316	0.0133179	3.20858	0.0237665	0.00849678	0.0769664
endogenous	293t	ENSG00000006747	time	-0.0738818	0.0343005	-2.15396	0.0838245	-0.162054	0.0142904
endogenous	293t	ENSG00000006757	time	0.0848479	0.033166	2.55828	0.0507527	-0.000408083	0.170104
endogenous	293t	ENSG00000006831	time	0.0135856	0.0178832	0.759684	0.481706	-0.0323846	0.0595557
endogenous	293t	ENSG00000006837	time	0.0215561	0.0631467	0.341365	0.746707	-0.140768	0.18388
endogenous	293t	ENSG00000007047	time	0.044076	0.022699	1.94176	0.109823	-0.0142736	0.102426
endogenous	293t	ENSG00000007080	time	0.0675431	0.0124503	5.42504	0.00288336	0.0355387	0.0995475
endogenous	293t	ENSG00000007168	time	-0.0115921	0.00902339	-1.28467	0.255202	-0.0347875	0.0116032
endogenous	293t	ENSG00000007171	time	0.0315212	0.0224903	1.40155	0.219969	-0.0262919	0.0893344
endogenous	293t	ENSG00000007202	time	0.0138371	0.015733	0.879497	0.419387	-0.0266058	0.0542799
endogenous	293t	ENSG00000007237	time	-0.023163	0.0524636	-0.441506	0.677287	-0.158025	0.111699
endogenous	293t	ENSG00000007255	time	0.0590681	0.0293334	2.01368	0.100174	-0.0163357	0.134472
endogenous	293t	ENSG00000007264	time	0.0260709	0.0182384	1.42945	0.212261	-0.0208125	0.0729542
endogenous	293t	ENSG00000007314	time	-0.0318068	0.0604529	-0.526141	0.621284	-0.187206	0.123592
endogenous	293t	ENSG00000007341	time	0.0122521	0.022038	0.555953	0.602202	-0.0443984	0.0689027
endogenous	293t	ENSG00000007350	time	0.105931	0.112246	0.943733	0.388638	-0.182608	0.394469
endogenous	293t	ENSG00000007372	time	-0.0752075	0.0318778	-2.35925	0.0648115	-0.157152	0.00673685
endogenous	293t	ENSG00000007376	time	0.0157243	0.0206257	0.762366	0.48024	-0.0372958	0.0687445
endogenous	293t	ENSG00000007384	time	0.0291852	0.0249846	1.16813	0.295419	-0.0350397	0.0934102
endogenous	293t	ENSG00000007392	time	-0.0282676	0.00849412	-3.32791	0.0208267	-0.0501024	-0.0064328
endogenous	293t	ENSG00000007402	time	0.0660755	0.0179265	3.68591	0.014206	0.0199939	0.112157
endogenous	293t	ENSG00000007516	time	0.00232001	0.0222319	0.104355	0.920945	-0.054829	0.059469
endogenous	293t	ENSG00000007520	time	0.0216241	0.0152168	1.42106	0.21455	-0.0174921	0.0607402
endogenous	293t	ENSG00000007541	time	0.161669	0.124482	1.29873	0.250704	-0.158323	0.481661
endogenous	293t	ENSG00000007545	time	-0.0563379	0.0254065	-2.21746	0.0773745	-0.121647	0.00897146
endogenous	293t	ENSG00000007866	time	-0.0261443	0.0269346	-0.970659	0.376298	-0.0953818	0.0430932
endogenous	293t	ENSG00000007923	time	0.0111401	0.014298	0.77914	0.471146	-0.0256139	0.0478942
endogenous	293t	ENSG00000007944	time	-0.0865233	0.0428985	-2.01693	0.0997599	-0.196797	0.0237507
endogenous	293t	ENSG00000007952	time	0.0475211	0.0362673	1.3103	0.247055	-0.045707	0.140749
endogenous	293t	ENSG00000007968	time	-0.0677915	0.015355	-4.41494	0.00692455	-0.107263	-0.0283202
endogenous	293t	ENSG00000008018	time	0.0415758	0.00981359	4.23655	0.00819665	0.0163491	0.0668024
endogenous	293t	ENSG00000008083	time	-0.04771	0.0118766	-4.01714	0.0101495	-0.0782398	-0.0171802
endogenous	293t	ENSG00000008086	time	-0.0205604	0.0330732	-0.621663	0.561407	-0.105578	0.064457
endogenous	293t	ENSG00000008128	time	0.0362279	0.0311788	1.16194	0.297704	-0.0439197	0.116375
endogenous	293t	ENSG00000008130	time	0.0169281	0.0315914	0.535846	0.615034	-0.0642802	0.0981365
endogenous	293t	ENSG00000008256	time	0.0370688	0.0302465	1.22556	0.274939	-0.0406823	0.11482
endogenous	293t	ENSG00000008277	time	-0.0410056	0.0277633	-1.47697	0.199721	-0.112373	0.0303622
endogenous	293t	ENSG00000008282	time	0.0528977	0.0142141	3.7215	0.0136909	0.0163592	0.0894362
endogenous	293t	ENSG00000008283	time	-0.00822523	0.0215939	-0.380906	0.718921	-0.063734	0.0472836
endogenous	293t	ENSG00000008294	time	0.0151202	0.0163946	0.922267	0.398708	-0.0270235	0.0572639
endogenous	293t	ENSG00000008300	time	-0.0255868	0.0427359	-0.598719	0.57545	-0.135443	0.0842693
endogenous	293t	ENSG00000008311	time	0.0230411	0.00625088	3.68606	0.0142038	0.00697269	0.0391095
endogenous	293t	ENSG00000008324	time	-0.0178873	0.0148113	-1.20768	0.281173	-0.0559609	0.0201862
endogenous	293t	ENSG00000008382	time	0.035904	0.0384671	0.933368	0.393475	-0.0629789	0.134787
endogenous	293t	ENSG00000008394	time	0.0329878	0.0224572	1.46892	0.201794	-0.0247402	0.0907159
endogenous	293t	ENSG00000008405	time	-0.00666242	0.0122254	-0.544963	0.609196	-0.0380889	0.0247641
endogenous	293t	ENSG00000008441	time	0.0357833	0.0725176	0.493443	0.642607	-0.150629	0.222196
endogenous	293t	ENSG00000008513	time	-0.096361	0.0242905	-3.96702	0.0106678	-0.158802	-0.0339202
endogenous	293t	ENSG00000008710	time	-0.0506445	0.0191407	-2.64591	0.0456507	-0.0998472	-0.00144174
endogenous	293t	ENSG00000008735	time	0.041875	0.0295529	1.41695	0.215681	-0.0340931	0.117843
endogenous	293t	ENSG00000008838	time	0.0338693	0.0169345	2.00001	0.101938	-0.00966235	0.0774009
endogenous	293t	ENSG00000008853	time	-0.04687	0.0546157	-0.858178	0.430002	-0.187264	0.0935242
endogenous	293t	ENSG00000008869	time	0.0155197	0.00830878	1.86787	0.120744	-0.00583872	0.0368781
endogenous	293t	ENSG00000008952	time	0.00614259	0.00911461	0.673928	0.53025	-0.0172873	0.0295724
endogenous	293t	ENSG00000008988	time	0.053229	0.00923013	5.76687	0.00220274	0.0295022	0.0769558
endogenous	293t	ENSG00000009307	time	0.0411124	0.00620882	6.6216	0.00118254	0.0251521	0.0570727
endogenous	293t	ENSG00000009335	time	-0.0102535	0.00916339	-1.11897	0.314011	-0.0338088	0.0133017
endogenous	293t	ENSG00000009413	time	-0.0688088	0.0342965	-2.0063	0.101123	-0.156971	0.019353
endogenous	293t	ENSG00000009694	time	-0.0334424	0.0388121	-0.861649	0.42826	-0.133212	0.0663272
endogenous	293t	ENSG00000009724	time	-0.0295191	0.0150167	-1.96575	0.106502	-0.0681208	0.00908266
endogenous	293t	ENSG00000009780	time	0.0243874	0.0192024	1.27002	0.259971	-0.0249739	0.0737488
endogenous	293t	ENSG00000009790	time	-0.230707	0.0416256	-5.54245	0.00262492	-0.337709	-0.123706
endogenous	293t	ENSG00000009830	time	0.0357237	0.021487	1.66257	0.157286	-0.0195104	0.0909578
endogenous	293t	ENSG00000009844	time	0.0317746	0.00663492	4.78899	0.0049313	0.014719	0.0488302
endogenous	293t	ENSG00000009950	time	0.0959354	0.0467987	2.04996	0.0956479	-0.0243645	0.216235
endogenous	293t	ENSG00000009954	time	-0.00573344	0.00353548	-1.62169	0.165797	-0.0148217	0.0033548
endogenous	293t	ENSG00000010017	time	0.0227127	0.0072721	3.12326	0.0261558	0.00401912	0.0414062
endogenous	293t	ENSG00000010072	time	-0.035067	0.0106642	-3.28828	0.0217547	-0.0624803	-0.00765375
endogenous	293t	ENSG00000010165	time	-0.0102567	0.00536564	-1.91155	0.114159	-0.0240495	0.00353612
endogenous	293t	ENSG00000010219	time	0.0329942	0.00425116	7.76123	0.000568	0.0220663	0.0439221
endogenous	293t	ENSG00000010244	time	0.0127322	0.0112424	1.13251	0.308788	-0.0161674	0.0416318
endogenous	293t	ENSG00000010256	time	0.0508379	0.0177661	2.86151	0.0353438	0.00516871	0.0965071
endogenous	293t	ENSG00000010270	time	0.043907	0.00885404	4.95898	0.00425191	0.0211469	0.066667
endogenous	293t	ENSG00000010278	time	0.0443509	0.0128226	3.45882	0.0180653	0.0113894	0.0773123
endogenous	293t	ENSG00000010292	time	0.0401605	0.0186092	2.1581	0.0833865	-0.00767588	0.0879969
endogenous	293t	ENSG00000010295	time	0.0146763	0.0196738	0.745979	0.489245	-0.0358969	0.0652494
endogenous	293t	ENSG00000010310	time	0.0548921	0.055529	0.988531	0.368285	-0.0878497	0.197634
endogenous	293t	ENSG00000010318	time	0.0758918	0.010217	7.42798	0.000696803	0.0496281	0.102155
endogenous	293t	ENSG00000010319	time	0.00115225	0.0537006	0.0214569	0.983711	-0.13689	0.139194
endogenous	293t	ENSG00000010322	time	-0.0166141	0.0189893	-0.874919	0.421649	-0.0654276	0.0321994
endogenous	293t	ENSG00000010327	time	-0.196678	0.134909	-1.45786	0.204676	-0.543473	0.150116
endogenous	293t	ENSG00000010361	time	0.0329123	0.0123638	2.66199	0.044777	0.00113011	0.0646945
endogenous	293t	ENSG00000010404	time	0.0467326	0.0113234	4.12708	0.00911087	0.0176249	0.0758404
endogenous	293t	ENSG00000010539	time	-0.0609591	0.0231202	-2.63661	0.046164	-0.120392	-0.00152669
endogenous	293t	ENSG00000010626	time	0.0441208	0.0329836	1.33766	0.238624	-0.0406662	0.128908
endogenous	293t	ENSG00000010671	time	0.198926	0.077899	2.55364	0.0510398	-0.00132004	0.399171
endogenous	293t	ENSG00000010803	time	0.0114654	0.02432	0.47144	0.657181	-0.051051	0.0739818
endogenous	293t	ENSG00000010810	time	0.00600786	0.0117828	0.509885	0.631834	-0.0242807	0.0362964
endogenous	293t	ENSG00000010818	time	-0.0439798	0.0452764	-0.971363	0.37598	-0.160366	0.0724069
endogenous	293t	ENSG00000011007	time	0.0146831	0.00449314	3.26788	0.0222507	0.00313305	0.026233
endogenous	293t	ENSG00000011009	time	0.0308985	0.0162245	1.90443	0.115206	-0.010808	0.0726049
endogenous	293t	ENSG00000011021	time	0.00406365	0.0379712	0.107019	0.918935	-0.0935445	0.101672
endogenous	293t	ENSG00000011028	time	0.0357605	0.030636	1.16727	0.295734	-0.0429918	0.114513
endogenous	293t	ENSG00000011052	time	0.114407	0.0993724	1.1513	0.301672	-0.141038	0.369852
endogenous	293t	ENSG00000011105	time	-0.00155826	0.0375695	-0.0414769	0.968521	-0.0981336	0.0950171
endogenous	293t	ENSG00000011114	time	-0.0035924	0.0250341	-0.143501	0.891499	-0.0679446	0.0607597
endogenous	293t	ENSG00000011132	time	-0.00338372	0.0267702	-0.126399	0.904342	-0.0721986	0.0654312
endogenous	293t	ENSG00000011143	time	0.0297942	0.0125524	2.37359	0.063669	-0.00247277	0.0620612
endogenous	293t	ENSG00000011198	time	-0.0539811	0.0238866	-2.25989	0.0733618	-0.115384	0.00742136
endogenous	293t	ENSG00000011243	time	0.0196746	0.00899547	2.18717	0.0803832	-0.003449	0.0427982
endogenous	293t	ENSG00000011258	time	-0.00884761	0.00719354	-1.22994	0.27343	-0.0273392	0.00964396
endogenous	293t	ENSG00000011260	time	0.00911134	0.0106066	0.859026	0.429576	-0.0181538	0.0363764
endogenous	293t	ENSG00000011275	time	-0.0159266	0.0184474	-0.863352	0.427407	-0.0633471	0.0314939
endogenous	293t	ENSG00000011295	time	0.0280923	0.00831992	3.37651	0.019749	0.00670528	0.0494794
endogenous	293t	ENSG00000011304	time	0.0520427	0.0175588	2.96391	0.0313769	0.00690635	0.0971791
endogenous	293t	ENSG00000011332	time	0.0031768	0.0329492	0.0964152	0.926936	-0.0815218	0.0878755
endogenous	293t	ENSG00000011347	time	-0.0324649	0.0331301	-0.97992	0.372129	-0.117629	0.0526988
endogenous	293t	ENSG00000011376	time	0.035655	0.00725968	4.91137	0.00443052	0.0169934	0.0543165
endogenous	293t	ENSG00000011405	time	0.0395069	0.0158823	2.48748	0.0553315	-0.00131983	0.0803336
endogenous	293t	ENSG00000011422	time	-0.0472995	0.0250934	-1.88494	0.118125	-0.111804	0.0172051
endogenous	293t	ENSG00000011426	time	-0.00183176	0.00641153	-0.285698	0.786567	-0.0183131	0.0146496
endogenous	293t	ENSG00000011451	time	0.0244622	0.0242847	1.00731	0.360017	-0.0379635	0.0868879
endogenous	293t	ENSG00000011454	time	0.0158463	0.0229277	0.691144	0.520245	-0.0430911	0.0747838
endogenous	293t	ENSG00000011478	time	0.0265495	0.0301697	0.880006	0.419136	-0.0510041	0.104103
endogenous	293t	ENSG00000011485	time	0.0483923	0.00750665	6.44659	0.00133578	0.0290959	0.0676888
endogenous	293t	ENSG00000011523	time	-0.0470266	0.0163845	-2.87019	0.034987	-0.0891442	-0.00490887
endogenous	293t	ENSG00000011566	time	-0.0415588	0.0295716	-1.40536	0.2189	-0.117575	0.0344574
endogenous	293t	ENSG00000011638	time	0.0925988	0.0309628	2.99065	0.0304247	0.0130064	0.172191
endogenous	293t	ENSG00000012048	time	0.0110335	0.0029637	3.72288	0.0136714	0.00341506	0.0186519
endogenous	293t	ENSG00000012061	time	0.0323672	0.0178335	1.81497	0.129243	-0.0134752	0.0782095
endogenous	293t	ENSG00000012171	time	-0.0269331	0.0648524	-0.415299	0.695143	-0.193641	0.139775
endogenous	293t	ENSG00000012174	time	0.0491433	0.0107306	4.57974	0.0059489	0.0215594	0.0767272
endogenous	293t	ENSG00000012211	time	-0.0171057	0.0181201	-0.944017	0.388507	-0.0636849	0.0294735
endogenous	293t	ENSG00000012232	time	-0.0154988	0.0187051	-0.828583	0.445078	-0.0635818	0.0325843
endogenous	293t	ENSG00000012660	time	0.0176269	0.00521161	3.38224	0.0196263	0.00423004	0.0310238
endogenous	293t	ENSG00000012779	time	0.193953	0.119148	1.62784	0.164488	-0.112326	0.500232
endogenous	293t	ENSG00000012822	time	0.023069	0.0269335	0.856517	0.430838	-0.0461657	0.0923037
endogenous	293t	ENSG00000012963	time	0.0120059	0.0102794	1.16795	0.295483	-0.0144182	0.0384299
endogenous	293t	ENSG00000012983	time	-0.0107703	0.0215822	-0.499035	0.638932	-0.066249	0.0447085
endogenous	293t	ENSG00000013016	time	0.0216821	0.0136382	1.58981	0.172749	-0.013376	0.0567401
endogenous	293t	ENSG00000013275	time	0.0497282	0.0126508	3.93082	0.0110612	0.0172082	0.0822482
endogenous	293t	ENSG00000013288	time	-0.0650935	0.0901147	-0.722341	0.502446	-0.296741	0.166554
endogenous	293t	ENSG00000013297	time	-0.0556185	0.0341227	-1.62996	0.164039	-0.143334	0.0320966
endogenous	293t	ENSG00000013306	time	0.0512434	0.0200134	2.56046	0.0506185	-0.000202635	0.102689
endogenous	293t	ENSG00000013364	time	0.08	0.0164795	4.85451	0.00465544	0.037638	0.122362
endogenous	293t	ENSG00000013374	time	0.0273016	0.00866624	3.15033	0.0253694	0.00502427	0.0495788
endogenous	293t	ENSG00000013375	time	-0.0365136	0.0316631	-1.15319	0.300962	-0.117906	0.0448789
endogenous	293t	ENSG00000013392	time	-0.108498	0.0352283	-3.07986	0.027474	-0.199055	-0.017941
endogenous	293t	ENSG00000013441	time	-0.133678	0.0340192	-3.92949	0.0110759	-0.221127	-0.0462291
endogenous	293t	ENSG00000013503	time	0.02515	0.0134957	1.86355	0.121416	-0.00954191	0.0598418
endogenous	293t	ENSG00000013523	time	0.0159202	0.0210906	0.754849	0.484356	-0.0382948	0.0701352
endogenous	293t	ENSG00000013561	time	0.0254775	0.0123298	2.06632	0.0936764	-0.00621741	0.0571723
endogenous	293t	ENSG00000013563	time	0.0818299	0.0307737	2.65908	0.0449333	0.00272357	0.160936
endogenous	293t	ENSG00000013573	time	0.0141605	0.0138236	1.02438	0.352637	-0.0213741	0.0496952
endogenous	293t	ENSG00000013583	time	0.0677329	0.018074	3.74753	0.0133277	0.0212721	0.114194
endogenous	293t	ENSG00000013588	time	-0.0180951	0.0355194	-0.509443	0.632123	-0.109401	0.0732104
endogenous	293t	ENSG00000013619	time	0.140659	0.0842148	1.67024	0.155738	-0.0758219	0.35714
endogenous	293t	ENSG00000013810	time	0.0285619	0.0182473	1.56527	0.178294	-0.0183443	0.0754681
endogenous	293t	ENSG00000014123	time	0.0160588	0.00669491	2.39866	0.061723	-0.001151	0.0332686
endogenous	293t	ENSG00000014138	time	0.0198902	0.0142646	1.39438	0.221992	-0.0167781	0.0565584
endogenous	293t	ENSG00000014164	time	-0.0262844	0.0257746	-1.01978	0.354613	-0.0925402	0.0399714
endogenous	293t	ENSG00000014216	time	0.0189536	0.0148855	1.27329	0.258899	-0.0193109	0.0572181
endogenous	293t	ENSG00000014641	time	0.0441766	0.00942063	4.68934	0.00538826	0.0199601	0.0683931
endogenous	293t	ENSG00000014824	time	0.0337553	0.00980994	3.44093	0.018417	0.00853802	0.0589725
endogenous	293t	ENSG00000014914	time	-0.0169589	0.0577723	-0.293548	0.780898	-0.165467	0.13155
endogenous	293t	ENSG00000014919	time	0.0446997	0.0136058	3.28536	0.0218251	0.00972504	0.0796744
endogenous	293t	ENSG00000015133	time	-0.0421941	0.0459858	-0.917545	0.400951	-0.160404	0.0760163
endogenous	293t	ENSG00000015153	time	-0.027474	0.0193446	-1.42024	0.214777	-0.0772009	0.022253
endogenous	293t	ENSG00000015171	time	-0.0053178	0.016475	-0.32278	0.759923	-0.047668	0.0370325
endogenous	293t	ENSG00000015285	time	-0.10943	0.128447	-0.851952	0.433141	-0.439613	0.220752
endogenous	293t	ENSG00000015413	time	0.169729	0.0871147	1.94834	0.108901	-0.0542062	0.393665
endogenous	293t	ENSG00000015475	time	0.0474008	0.0240189	1.97348	0.105454	-0.0143418	0.109143
endogenous	293t	ENSG00000015479	time	0.0326726	0.0043575	7.49802	0.000667073	0.0214713	0.0438739
endogenous	293t	ENSG00000015532	time	-0.0586353	0.0187923	-3.12018	0.0262469	-0.106942	-0.0103282
endogenous	293t	ENSG00000015568	time	-0.0769707	0.0487593	-1.57858	0.175263	-0.20231	0.0483691
endogenous	293t	ENSG00000015676	time	0.0195365	0.0128407	1.52146	0.188631	-0.0134715	0.0525445
endogenous	293t	ENSG00000016082	time	-0.128654	0.0280064	-4.59374	0.0058736	-0.200647	-0.0566615
endogenous	293t	ENSG00000016391	time	0.029753	0.0222515	1.33712	0.238786	-0.0274463	0.0869524
endogenous	293t	ENSG00000016864	time	0.0225182	0.00952709	2.3636	0.0644623	-0.00197192	0.0470084
endogenous	293t	ENSG00000017260	time	0.0316463	0.0100842	3.13821	0.0257182	0.00572406	0.0575685
endogenous	293t	ENSG00000017797	time	0.0232014	0.00791009	2.93313	0.0325143	0.00286782	0.0435349
endogenous	293t	ENSG00000018189	time	0.0270735	0.0258924	1.04562	0.34363	-0.0394849	0.0936319
endogenous	293t	ENSG00000018236	time	0.0728907	0.0349686	2.08446	0.0915415	-0.0169989	0.16278
endogenous	293t	ENSG00000018408	time	0.0154629	0.0228276	0.677375	0.528237	-0.0432174	0.0741432
endogenous	293t	ENSG00000018510	time	0.0403144	0.0135207	2.98168	0.0307405	0.00555831	0.0750705
endogenous	293t	ENSG00000018610	time	0.0297125	0.0164284	1.8086	0.130307	-0.0125181	0.071943
endogenous	293t	ENSG00000018699	time	0.0332823	0.0168443	1.97587	0.105131	-0.0100174	0.0765819
endogenous	293t	ENSG00000018869	time	-0.049161	0.0199085	-2.46934	0.056576	-0.100337	0.00201557
endogenous	293t	ENSG00000019102	time	-0.105836	0.121934	-0.867973	0.425099	-0.419278	0.207607
endogenous	293t	ENSG00000019144	time	-0.0400975	0.0268141	-1.49539	0.195055	-0.109025	0.0288303
endogenous	293t	ENSG00000019485	time	-0.0183472	0.0346852	-0.528963	0.619463	-0.107508	0.070814
endogenous	293t	ENSG00000019549	time	-0.238729	0.0603988	-3.95254	0.0108232	-0.393989	-0.0834689
endogenous	293t	ENSG00000019582	time	0.0707491	0.12368	0.572036	0.592055	-0.247179	0.388678
endogenous	293t	ENSG00000019995	time	-0.0625053	0.0115316	-5.42035	0.00289428	-0.0921482	-0.0328624
endogenous	293t	ENSG00000020129	time	0.00490054	0.0241148	0.203217	0.846977	-0.0570886	0.0668897
endogenous	293t	ENSG00000020181	time	-0.00812385	0.0429638	-0.189086	0.857461	-0.118566	0.102318
endogenous	293t	ENSG00000020256	time	-0.075448	0.0166706	-4.52581	0.00624946	-0.118301	-0.0325948
endogenous	293t	ENSG00000020426	time	0.0269211	0.016384	1.64314	0.161277	-0.0151952	0.0690374
endogenous	293t	ENSG00000020577	time	-0.0625273	0.0142926	-4.37482	0.00718948	-0.0992675	-0.0257871
endogenous	293t	ENSG00000020633	time	0.0456511	0.0384848	1.18621	0.288829	-0.0532773	0.144579
endogenous	293t	ENSG00000020922	time	0.0232562	0.00844207	2.7548	0.0400814	0.00155515	0.0449572
endogenous	293t	ENSG00000021300	time	0.0329446	0.0329537	0.999724	0.363339	-0.0517656	0.117655
endogenous	293t	ENSG00000021355	time	0.0154157	0.0249709	0.617346	0.564033	-0.0487741	0.0796055
endogenous	293t	ENSG00000021574	time	0.0087561	0.0139251	0.628799	0.557085	-0.0270395	0.0445517
endogenous	293t	ENSG00000021645	time	-0.0615917	0.0253642	-2.42829	0.0595059	-0.126792	0.00360911
endogenous	293t	ENSG00000021762	time	0.0316643	0.0205201	1.54309	0.183456	-0.0210843	0.084413
endogenous	293t	ENSG00000021776	time	0.0141811	0.0111501	1.27184	0.259374	-0.0144811	0.0428433
endogenous	293t	ENSG00000021826	time	0.000788469	0.016419	0.0480219	0.963558	-0.0414178	0.0429947
endogenous	293t	ENSG00000022267	time	0.0548815	0.0125131	4.38591	0.00711508	0.0227155	0.0870476
endogenous	293t	ENSG00000022277	time	0.0402838	0.0118103	3.4109	0.0190247	0.00992445	0.0706431
endogenous	293t	ENSG00000022567	time	-0.0461251	0.0122774	-3.75691	0.0131995	-0.0776851	-0.014565
endogenous	293t	ENSG00000022840	time	0.040388	0.0100012	4.03833	0.00993908	0.0146792	0.0660969
endogenous	293t	ENSG00000022976	time	-0.0272402	0.0175627	-1.55103	0.181592	-0.0723864	0.0179061
endogenous	293t	ENSG00000023041	time	0.0156163	0.00876324	1.78202	0.134843	-0.00691032	0.0381429
endogenous	293t	ENSG00000023171	time	-0.0340478	0.0451131	-0.754721	0.484426	-0.150015	0.0819192
endogenous	293t	ENSG00000023191	time	0.0350236	0.0208105	1.68298	0.153203	-0.0184716	0.0885188
endogenous	293t	ENSG00000023228	time	0.0490219	0.012582	3.89618	0.0114533	0.0166787	0.081365
endogenous	293t	ENSG00000023287	time	-0.00736248	0.012671	-0.581051	0.586412	-0.0399342	0.0252093
endogenous	293t	ENSG00000023318	time	0.0280247	0.00862974	3.24746	0.02276	0.00584128	0.0502082
endogenous	293t	ENSG00000023330	time	-0.0297535	0.00332177	-8.95711	0.000289166	-0.0382924	-0.0212146
endogenous	293t	ENSG00000023516	time	-0.00401982	0.00787373	-0.510536	0.63141	-0.0242599	0.0162202
endogenous	293t	ENSG00000023572	time	-0.0108154	0.0130106	-0.831274	0.443691	-0.0442602	0.0226294
endogenous	293t	ENSG00000023608	time	-0.0221516	0.0129333	-1.71276	0.147431	-0.0553977	0.0110944
endogenous	293t	ENSG00000023697	time	0.0412912	0.0170856	2.41672	0.0603609	-0.00262875	0.0852112
endogenous	293t	ENSG00000023734	time	0.0458891	0.0079561	5.76779	0.00220119	0.0254373	0.0663409
endogenous	293t	ENSG00000023839	time	-0.121946	0.0542953	-2.24598	0.0746524	-0.261517	0.0176243
endogenous	293t	ENSG00000023892	time	-0.0122632	0.0307759	-0.398468	0.706732	-0.0913751	0.0668487
endogenous	293t	ENSG00000023902	time	0.0122265	0.025414	0.481095	0.650764	-0.0531022	0.0775553
endogenous	293t	ENSG00000023909	time	0.0120735	0.00843053	1.43211	0.211538	-0.00959789	0.0337449
endogenous	293t	ENSG00000024048	time	-0.00870394	0.00741308	-1.17413	0.293216	-0.0277599	0.010352
endogenous	293t	ENSG00000024422	time	0.0315128	0.113632	0.277324	0.792632	-0.260587	0.323612
endogenous	293t	ENSG00000024526	time	0.00450551	0.00961405	0.468638	0.659049	-0.0202082	0.0292192
endogenous	293t	ENSG00000024862	time	0.0403183	0.00565532	7.12927	0.000842608	0.0257808	0.0548557
endogenous	293t	ENSG00000025039	time	0.00341637	0.0114845	0.297476	0.778066	-0.0261055	0.0329383
endogenous	293t	ENSG00000025156	time	-0.0480799	0.0129351	-3.71699	0.0137549	-0.0813307	-0.014829
endogenous	293t	ENSG00000025293	time	-0.0335896	0.00574178	-5.85003	0.00206694	-0.0483493	-0.0188299
endogenous	293t	ENSG00000025423	time	0.0105926	0.0512402	0.206724	0.84438	-0.121125	0.14231
endogenous	293t	ENSG00000025434	time	-0.0245002	0.0254986	-0.960844	0.380759	-0.0900465	0.0410461
endogenous	293t	ENSG00000025708	time	-0.0543206	0.0428687	-1.26714	0.260918	-0.164518	0.055877
endogenous	293t	ENSG00000025770	time	0.0346182	0.019498	1.77547	0.135986	-0.0155031	0.0847395
endogenous	293t	ENSG00000025772	time	0.0356923	0.0110266	3.23694	0.0230274	0.00734763	0.0640369
endogenous	293t	ENSG00000025796	time	0.0478089	0.0144898	3.29948	0.0214878	0.0105616	0.0850562
endogenous	293t	ENSG00000025800	time	0.0390679	0.0132905	2.93953	0.0322741	0.00490355	0.0732322
endogenous	293t	ENSG00000026025	time	0.0573978	0.00980019	5.8568	0.00205633	0.0322056	0.08259
endogenous	293t	ENSG00000026036	time	0.0382745	0.0563578	0.679135	0.527211	-0.106598	0.183147
endogenous	293t	ENSG00000026103	time	0.00729771	0.00554324	1.31651	0.245119	-0.00695164	0.0215471
endogenous	293t	ENSG00000026297	time	0.0484158	0.0216954	2.23162	0.0760102	-0.00735391	0.104186
endogenous	293t	ENSG00000026559	time	-0.0019053	0.0215309	-0.0884914	0.932921	-0.0572522	0.0534416
endogenous	293t	ENSG00000026652	time	-0.00160983	0.0173761	-0.0926463	0.929782	-0.0462764	0.0430568
endogenous	293t	ENSG00000026950	time	-0.0247727	0.0134296	-1.84463	0.124405	-0.0592946	0.00974924
endogenous	293t	ENSG00000027001	time	0.0310218	0.0229214	1.3534	0.233894	-0.0278994	0.0899431
endogenous	293t	ENSG00000027075	time	-0.00634922	0.0347608	-0.182655	0.862244	-0.0957046	0.0830061
endogenous	293t	ENSG00000027697	time	0.00612035	0.0101525	0.602843	0.57291	-0.0199774	0.0322181
endogenous	293t	ENSG00000027847	time	0.0543899	0.0201602	2.69789	0.0428923	0.00256646	0.106213
endogenous	293t	ENSG00000027869	time	0.0349703	0.0357749	0.977508	0.373211	-0.0569921	0.126933
endogenous	293t	ENSG00000028116	time	0.0328916	0.0167376	1.96513	0.106587	-0.0101339	0.0759171
endogenous	293t	ENSG00000028203	time	0.000833203	0.0113343	0.0735117	0.944249	-0.0283025	0.0299689
endogenous	293t	ENSG00000028310	time	0.00143242	0.0122574	0.116862	0.911518	-0.0300762	0.032941
endogenous	293t	ENSG00000028528	time	0.0275502	0.0123197	2.23627	0.0755672	-0.00411856	0.0592189
endogenous	293t	ENSG00000028839	time	-0.0495714	0.0164676	-3.01024	0.0297473	-0.0919027	-0.00724015
endogenous	293t	ENSG00000029153	time	0.0258996	0.0107446	2.41047	0.0608289	-0.00172036	0.0535195
endogenous	293t	ENSG00000029363	time	0.016523	0.00725504	2.27746	0.0717659	-0.00212662	0.0351727
endogenous	293t	ENSG00000029364	time	0.0439569	0.014633	3.00395	0.0299631	0.00634146	0.0815723
endogenous	293t	ENSG00000029534	time	-0.017121	0.0280278	-0.610858	0.567993	-0.0891688	0.0549267
endogenous	293t	ENSG00000029639	time	-0.0337381	0.011334	-2.97672	0.0309166	-0.0628731	-0.00460317
endogenous	293t	ENSG00000029725	time	0.0112925	0.0135893	0.830985	0.44384	-0.02364	0.046225
endogenous	293t	ENSG00000029993	time	0.04057	0.00631243	6.42701	0.00135435	0.0243434	0.0567966
endogenous	293t	ENSG00000030066	time	-0.00225677	0.00777548	-0.290242	0.783283	-0.0222443	0.0177307
endogenous	293t	ENSG00000030110	time	0.0378166	0.0126087	2.99925	0.0301253	0.0054049	0.0702283
endogenous	293t	ENSG00000030419	time	-0.0608934	0.0502094	-1.21279	0.279379	-0.189961	0.0681739
endogenous	293t	ENSG00000030582	time	0.0565575	0.0179433	3.15201	0.0253215	0.0104328	0.102682
endogenous	293t	ENSG00000031003	time	-0.00254907	0.0224383	-0.113604	0.913973	-0.0602286	0.0551304
endogenous	293t	ENSG00000031081	time	-0.0578242	0.0627159	-0.922002	0.398833	-0.219041	0.103392
endogenous	293t	ENSG00000031691	time	-0.0053737	0.0163863	-0.327939	0.756245	-0.047496	0.0367486
endogenous	293t	ENSG00000031698	time	0.0305376	0.0109535	2.78793	0.0385392	0.0023807	0.0586945
endogenous	293t	ENSG00000031823	time	0.0235109	0.0157456	1.49318	0.19561	-0.0169644	0.0639863
endogenous	293t	ENSG00000032219	time	-0.126816	0.0502939	-2.5215	0.0530773	-0.256101	0.00246843
endogenous	293t	ENSG00000032389	time	0.0220258	0.00986427	2.23289	0.0758895	-0.00333112	0.0473827
endogenous	293t	ENSG00000032444	time	0.0243203	0.0241383	1.00754	0.359918	-0.0377292	0.0863698
endogenous	293t	ENSG00000032742	time	0.0459172	0.0246249	1.86467	0.121242	-0.0173831	0.109218
endogenous	293t	ENSG00000033011	time	0.0135397	0.0129907	1.04226	0.34504	-0.019854	0.0469335
endogenous	293t	ENSG00000033030	time	-0.0801441	0.0172913	-4.63494	0.00565847	-0.124593	-0.0356954
endogenous	293t	ENSG00000033050	time	0.0232748	0.0115675	2.01209	0.100378	-0.0064603	0.0530099
endogenous	293t	ENSG00000033100	time	0.00120488	0.0633035	0.0190333	0.985551	-0.161522	0.163932
endogenous	293t	ENSG00000033122	time	-0.137512	0.138482	-0.992992	0.366307	-0.493491	0.218468
endogenous	293t	ENSG00000033170	time	0.0116001	0.0125873	0.921578	0.399035	-0.0207565	0.0439567
endogenous	293t	ENSG00000033178	time	0.0457116	0.0124526	3.67085	0.0144306	0.0137012	0.077722
endogenous	293t	ENSG00000033327	time	-0.119188	0.0292591	-4.07355	0.00960043	-0.194401	-0.0439754
endogenous	293t	ENSG00000033627	time	-0.0707406	0.0523563	-1.35114	0.234569	-0.205327	0.0638455
endogenous	293t	ENSG00000033800	time	-0.0776342	0.0195152	-3.97815	0.0105502	-0.1278	-0.0274689
endogenous	293t	ENSG00000033867	time	-0.0111603	0.00993636	-1.12318	0.312378	-0.0367025	0.0143819
endogenous	293t	ENSG00000034053	time	0.0273776	0.0176972	1.547	0.182536	-0.0181146	0.0728697
endogenous	293t	ENSG00000034152	time	0.019503	0.0397006	0.491253	0.64405	-0.0825507	0.121557
endogenous	293t	ENSG00000034510	time	0.057836	0.0134461	4.30133	0.00770572	0.0232718	0.0924002
endogenous	293t	ENSG00000034533	time	-0.0805685	0.0499813	-1.61197	0.167885	-0.209049	0.0479124
endogenous	293t	ENSG00000034677	time	-0.0733579	0.0265393	-2.76412	0.0396406	-0.141579	-0.00513633
endogenous	293t	ENSG00000034693	time	-0.0190853	0.0193698	-0.985316	0.369717	-0.0688769	0.0307062
endogenous	293t	ENSG00000034713	time	0.0513049	0.00617312	8.31102	0.000412022	0.0354364	0.0671734
endogenous	293t	ENSG00000035115	time	0.019993	0.021584	0.926289	0.396805	-0.0354904	0.0754765
endogenous	293t	ENSG00000035141	time	0.0428296	0.0052351	8.18123	0.0004437	0.0293723	0.0562868
endogenous	293t	ENSG00000035403	time	0.0170568	0.0108541	1.57146	0.176879	-0.0108446	0.0449582
endogenous	293t	ENSG00000035499	time	0.0492839	0.00945091	5.21473	0.00342486	0.0249896	0.0735782
endogenous	293t	ENSG00000035664	time	0.0389373	0.0391232	0.995248	0.36531	-0.061632	0.139507
endogenous	293t	ENSG00000035681	time	0.00724904	0.0298897	0.242526	0.818007	-0.0695848	0.0840829
endogenous	293t	ENSG00000035687	time	-0.0239541	0.00491448	-4.87419	0.00457611	-0.0365872	-0.0113211
endogenous	293t	ENSG00000035862	time	0.0235735	0.0160304	1.47055	0.201372	-0.0176338	0.0647809
endogenous	293t	ENSG00000035928	time	0.0102278	0.0144766	0.706507	0.511426	-0.0269855	0.0474412
endogenous	293t	ENSG00000036054	time	0.0100796	0.0173076	0.58238	0.585583	-0.034411	0.0545703
endogenous	293t	ENSG00000036257	time	0.00192362	0.00628109	0.306255	0.771752	-0.0142224	0.0180697
endogenous	293t	ENSG00000036448	time	-0.0470561	0.060312	-0.780211	0.47057	-0.202093	0.107981
endogenous	293t	ENSG00000036549	time	-0.0317719	0.0101818	-3.12046	0.0262386	-0.0579451	-0.00559876
endogenous	293t	ENSG00000036672	time	-0.103651	0.0386254	-2.68349	0.0436376	-0.20294	-0.00436094
endogenous	293t	ENSG00000037042	time	0.00783888	0.00930421	0.842509	0.437935	-0.0160784	0.0317561
endogenous	293t	ENSG00000037241	time	0.0544666	0.00860436	6.33012	0.0014508	0.0323484	0.0765848
endogenous	293t	ENSG00000037280	time	0.0135689	0.0257942	0.526043	0.621347	-0.0527373	0.0798751
endogenous	293t	ENSG00000037474	time	0.0339223	0.00818782	4.14302	0.00897064	0.0128749	0.0549698
endogenous	293t	ENSG00000037637	time	-0.140465	0.0202371	-6.94095	0.000953166	-0.192486	-0.0884438
endogenous	293t	ENSG00000037749	time	-0.0235168	0.0157086	-1.49706	0.194636	-0.0638971	0.0168635
endogenous	293t	ENSG00000037757	time	0.0474836	0.0196636	2.4148	0.0605048	-0.00306332	0.0980305
endogenous	293t	ENSG00000037897	time	-0.00510274	0.0144067	-0.354192	0.737642	-0.0421364	0.0319309
endogenous	293t	ENSG00000037965	time	-0.0746805	0.0419996	-1.77812	0.135522	-0.182644	0.033283
endogenous	293t	ENSG00000038002	time	0.0366641	0.0128834	2.84585	0.0359986	0.00354634	0.0697819
endogenous	293t	ENSG00000038210	time	0.0236243	0.00610206	3.87152	0.0117422	0.00793842	0.0393101
endogenous	293t	ENSG00000038219	time	-0.0583361	0.0408621	-1.42763	0.212754	-0.163375	0.0467032
endogenous	293t	ENSG00000038274	time	0.0142244	0.0117923	1.20625	0.281679	-0.0160886	0.0445374
endogenous	293t	ENSG00000038295	time	0.0457603	0.0522925	0.875083	0.421568	-0.0886619	0.180182
endogenous	293t	ENSG00000038358	time	-0.0045634	0.0199979	-0.228194	0.828534	-0.0559697	0.0468429
endogenous	293t	ENSG00000038382	time	-0.0572137	0.0186671	-3.06494	0.0279442	-0.105199	-0.00922829
endogenous	293t	ENSG00000038427	time	0.00582947	0.0131685	0.442684	0.67649	-0.0280212	0.0396801
endogenous	293t	ENSG00000038532	time	-0.00493753	0.0357674	-0.138045	0.895592	-0.0968806	0.0870055
endogenous	293t	ENSG00000039068	time	0.130969	0.0873814	1.49882	0.194198	-0.093652	0.35559
endogenous	293t	ENSG00000039123	time	0.0140752	0.0089999	1.56393	0.178601	-0.00905976	0.0372102
endogenous	293t	ENSG00000039319	time	-0.00414855	0.0136807	-0.303241	0.773918	-0.039316	0.0310189
endogenous	293t	ENSG00000039523	time	0.0257241	0.0299892	0.857778	0.430203	-0.0513656	0.102814
endogenous	293t	ENSG00000039560	time	-0.0119595	0.0346939	-0.344715	0.744335	-0.101143	0.077224
endogenous	293t	ENSG00000039650	time	-0.00388781	0.0602791	-0.0644968	0.951074	-0.15884	0.151065
endogenous	293t	ENSG00000040199	time	-0.0407962	0.0341577	-1.19435	0.285906	-0.128601	0.0470091
endogenous	293t	ENSG00000040275	time	0.00465671	0.0123169	0.378074	0.720895	-0.027005	0.0363184
endogenous	293t	ENSG00000040341	time	0.0363395	0.0103369	3.51551	0.0170004	0.00976759	0.0629114
endogenous	293t	ENSG00000040487	time	-0.00916899	0.0172542	-0.531406	0.617889	-0.0535224	0.0351844
endogenous	293t	ENSG00000040531	time	0.00504743	0.017419	0.289766	0.783627	-0.0397296	0.0498244
endogenous	293t	ENSG00000040608	time	-0.0545445	0.0366265	-1.48921	0.196609	-0.148696	0.0396069
endogenous	293t	ENSG00000040633	time	-0.125257	0.0320841	-3.90402	0.0113632	-0.207732	-0.0427821
endogenous	293t	ENSG00000040933	time	0.0107446	0.0159731	0.672671	0.530986	-0.0303154	0.0518047
endogenous	293t	ENSG00000041357	time	0.0417967	0.00604872	6.91001	0.000972935	0.026248	0.0573454
endogenous	293t	ENSG00000041802	time	0.0112455	0.00923274	1.218	0.277559	-0.012488	0.034979
endogenous	293t	ENSG00000041880	time	0.0175063	0.0237137	0.738234	0.493543	-0.0434518	0.0784644
endogenous	293t	ENSG00000041982	time	0.0419935	0.073746	0.569435	0.593689	-0.147577	0.231564
endogenous	293t	ENSG00000041988	time	-0.106314	0.0328625	-3.23512	0.023074	-0.19079	-0.0218385
endogenous	293t	ENSG00000042062	time	-0.109753	0.0628074	-1.74745	0.140984	-0.271205	0.0516985
endogenous	293t	ENSG00000042088	time	0.00214181	0.012385	0.172936	0.869484	-0.0296949	0.0339785
endogenous	293t	ENSG00000042286	time	0.016675	0.0098722	1.68909	0.152001	-0.0087023	0.0420523
endogenous	293t	ENSG00000042317	time	-0.088224	0.0191562	-4.60551	0.00581118	-0.137466	-0.0389815
endogenous	293t	ENSG00000042429	time	-0.0875401	0.0218327	-4.00958	0.0102258	-0.143663	-0.0314172
endogenous	293t	ENSG00000042445	time	0.0271906	0.0246945	1.10108	0.321024	-0.0362886	0.0906698
endogenous	293t	ENSG00000042493	time	0.00583146	0.0573179	0.101739	0.922918	-0.141509	0.153172
endogenous	293t	ENSG00000042753	time	0.0674834	0.0134709	5.00958	0.00407122	0.0328554	0.102111
endogenous	293t	ENSG00000043039	time	0.0531807	0.0243429	2.18465	0.0806388	-0.00939472	0.115756
endogenous	293t	ENSG00000043093	time	-0.0232329	0.0166859	-1.39237	0.222561	-0.0661253	0.0196594
endogenous	293t	ENSG00000043143	time	-0.0275339	0.031717	-0.868112	0.42503	-0.109065	0.0539973
endogenous	293t	ENSG00000043355	time	-0.120062	0.0161751	-7.42263	0.000699137	-0.161641	-0.0784825
endogenous	293t	ENSG00000043514	time	0.00428267	0.0139875	0.306179	0.771807	-0.0316732	0.0402386
endogenous	293t	ENSG00000044090	time	0.0160472	0.0348935	0.459892	0.6649	-0.0736494	0.105744
endogenous	293t	ENSG00000044115	time	0.048914	0.0109929	4.44962	0.00670472	0.020656	0.0771721
endogenous	293t	ENSG00000044446	time	-0.0042685	0.022301	-0.191404	0.855739	-0.0615951	0.0530581
endogenous	293t	ENSG00000044459	time	-0.00558987	0.00602744	-0.927403	0.39628	-0.0210839	0.00990416
endogenous	293t	ENSG00000044524	time	0.0099791	0.00963064	1.03618	0.347607	-0.0147773	0.0347355
endogenous	293t	ENSG00000044574	time	0.0467736	0.00534617	8.74898	0.000323273	0.0330308	0.0605164
endogenous	293t	ENSG00000046604	time	0.032614	0.011647	2.80021	0.0379841	0.00267449	0.0625535
endogenous	293t	ENSG00000046647	time	-0.00114434	0.0202294	-0.0565684	0.95708	-0.0531456	0.0508569
endogenous	293t	ENSG00000046651	time	-0.0277232	0.0166421	-1.66585	0.156624	-0.0705032	0.0150567
endogenous	293t	ENSG00000046653	time	0.0461688	0.0144132	3.20322	0.0239089	0.00911842	0.0832192
endogenous	293t	ENSG00000046889	time	-0.0714237	0.030015	-2.3796	0.0631963	-0.14858	0.00573234
endogenous	293t	ENSG00000047056	time	-0.0434293	0.0216786	-2.00332	0.101508	-0.099156	0.0122974
endogenous	293t	ENSG00000047188	time	0.0234842	0.0192745	1.21841	0.277417	-0.0260624	0.0730307
endogenous	293t	ENSG00000047230	time	0.0506872	0.0203091	2.49579	0.0547715	-0.00151897	0.102893
endogenous	293t	ENSG00000047249	time	0.00686766	0.0126323	0.543657	0.61003	-0.0256048	0.0393401
endogenous	293t	ENSG00000047315	time	0.0175444	0.00694486	2.52624	0.0527713	-0.000307943	0.0353967
endogenous	293t	ENSG00000047346	time	-0.0356139	0.0194515	-1.83091	0.12662	-0.0856156	0.0143878
endogenous	293t	ENSG00000047365	time	-0.0469219	0.0266681	-1.75948	0.138816	-0.115474	0.0216305
endogenous	293t	ENSG00000047410	time	0.011552	0.0106548	1.08421	0.32776	-0.0158369	0.0389409
endogenous	293t	ENSG00000047457	time	0.00531521	0.0173577	0.306216	0.771781	-0.0393042	0.0499347
endogenous	293t	ENSG00000047578	time	-0.0230804	0.0216781	-1.06469	0.335709	-0.0788057	0.032645
endogenous	293t	ENSG00000047579	time	0.00280073	0.0107973	0.259392	0.805674	-0.0249546	0.0305561
endogenous	293t	ENSG00000047597	time	0.03924	0.0115808	3.38837	0.0194959	0.00947061	0.0690094
endogenous	293t	ENSG00000047621	time	-0.00153165	0.0135277	-0.113223	0.914259	-0.0363057	0.0332424
endogenous	293t	ENSG00000047634	time	0.0274953	0.00918898	2.9922	0.0303704	0.00387423	0.0511163
endogenous	293t	ENSG00000047662	time	-0.0142541	0.0140439	-1.01497	0.356691	-0.0503552	0.021847
endogenous	293t	ENSG00000047849	time	-0.00154585	0.0123118	-0.125559	0.904973	-0.0331943	0.0301026
endogenous	293t	ENSG00000047932	time	-0.0545118	0.0123251	-4.42284	0.00687376	-0.0861944	-0.0228292
endogenous	293t	ENSG00000048028	time	0.0423651	0.0145353	2.91464	0.0332201	0.00500095	0.0797293
endogenous	293t	ENSG00000048052	time	-0.0266938	0.0660564	-0.404105	0.70284	-0.196497	0.14311
endogenous	293t	ENSG00000048140	time	0.0211741	0.0282291	0.750081	0.48698	-0.051391	0.0937392
endogenous	293t	ENSG00000048162	time	-0.0804649	0.0108565	-7.41165	0.000703959	-0.108373	-0.0525572
endogenous	293t	ENSG00000048342	time	0.0267224	0.0257946	1.03597	0.347697	-0.0395847	0.0930295
endogenous	293t	ENSG00000048392	time	0.0291388	0.025798	1.1295	0.309943	-0.037177	0.0954546
endogenous	293t	ENSG00000048405	time	-0.0699751	0.0270091	-2.5908	0.0487896	-0.139404	-0.000546074
endogenous	293t	ENSG00000048471	time	0.0492912	0.0175302	2.81179	0.037469	0.00422848	0.094354
endogenous	293t	ENSG00000048544	time	0.0193543	0.00807348	2.39727	0.0618295	-0.00139926	0.0401078
endogenous	293t	ENSG00000048649	time	-0.0179614	0.0195597	-0.918288	0.400597	-0.0682411	0.0323183
endogenous	293t	ENSG00000048707	time	0.00395482	0.0347397	0.113841	0.913793	-0.0853465	0.0932561
endogenous	293t	ENSG00000048740	time	0.0703763	0.018929	3.71792	0.0137417	0.0217179	0.119035
endogenous	293t	ENSG00000048828	time	0.030587	0.010205	2.99726	0.0301941	0.00435427	0.0568198
endogenous	293t	ENSG00000048991	time	0.0515971	0.0377505	1.36679	0.22994	-0.0454436	0.148638
endogenous	293t	ENSG00000049089	time	0.0668199	0.0418369	1.59715	0.171122	-0.0407253	0.174365
endogenous	293t	ENSG00000049130	time	0.00492605	0.0207852	0.236998	0.822062	-0.048504	0.0583561
endogenous	293t	ENSG00000049167	time	0.0419768	0.0187831	2.23483	0.0757048	-0.00630653	0.0902602
endogenous	293t	ENSG00000049192	time	0.0325419	0.02159	1.50727	0.192102	-0.022957	0.0880407
endogenous	293t	ENSG00000049239	time	-0.0195509	0.0284735	-0.686635	0.522853	-0.0927444	0.0536425
endogenous	293t	ENSG00000049245	time	0.0288589	0.0160597	1.79698	0.132271	-0.0124239	0.0701417
endogenous	293t	ENSG00000049246	time	0.0201982	0.0692764	0.29156	0.782332	-0.157882	0.198279
endogenous	293t	ENSG00000049283	time	0.0414528	0.0627806	0.660281	0.538273	-0.11993	0.202835
endogenous	293t	ENSG00000049323	time	0.0520717	0.0278053	1.87272	0.119993	-0.0194041	0.123547
endogenous	293t	ENSG00000049449	time	0.0422131	0.00609287	6.92829	0.000961197	0.0265509	0.0578754
endogenous	293t	ENSG00000049541	time	0.0215368	0.0140877	1.52877	0.186866	-0.0146768	0.0577505
endogenous	293t	ENSG00000049618	time	-0.0695729	0.0271204	-2.56534	0.0503193	-0.139288	0.000142241
endogenous	293t	ENSG00000049656	time	0.0453216	0.0146509	3.09343	0.027054	0.00766019	0.082983
endogenous	293t	ENSG00000049759	time	0.0551325	0.0299394	1.84147	0.124911	-0.0218292	0.132094
endogenous	293t	ENSG00000049769	time	-0.0732936	0.0550448	-1.33153	0.24049	-0.214791	0.0682035
endogenous	293t	ENSG00000049860	time	0.0344196	0.0138836	2.47916	0.0558987	-0.00126928	0.0701085
endogenous	293t	ENSG00000049883	time	-0.0268587	0.0281922	-0.9527	0.384493	-0.0993292	0.0456117
endogenous	293t	ENSG00000050030	time	-0.0333048	0.024659	-1.35061	0.234725	-0.0966929	0.0300832
endogenous	293t	ENSG00000050130	time	0.00482247	0.0124285	0.388017	0.713973	-0.027126	0.0367709
endogenous	293t	ENSG00000050165	time	0.000366937	0.0329864	0.0111239	0.991555	-0.0844274	0.0851612
endogenous	293t	ENSG00000050344	time	-0.0200382	0.0136754	-1.46528	0.202739	-0.0551918	0.0151154
endogenous	293t	ENSG00000050393	time	0.0299463	0.00776561	3.85627	0.011925	0.00998417	0.0499084
endogenous	293t	ENSG00000050405	time	0.0225792	0.0249319	0.905635	0.406651	-0.0415103	0.0866687
endogenous	293t	ENSG00000050426	time	0.017407	0.014646	1.18851	0.287998	-0.0202417	0.0550557
endogenous	293t	ENSG00000050438	time	-0.0526141	0.0803315	-0.654962	0.541421	-0.259113	0.153885
endogenous	293t	ENSG00000050555	time	0.046859	0.0333698	1.40423	0.219216	-0.038921	0.132639
endogenous	293t	ENSG00000050748	time	0.0264483	0.0112388	2.3533	0.0652918	-0.00244196	0.0553385
endogenous	293t	ENSG00000050820	time	-0.0178013	0.0300032	-0.593314	0.57879	-0.094927	0.0593244
endogenous	293t	ENSG00000051009	time	-0.0870733	0.0342547	-2.54194	0.0517716	-0.175128	0.00098123
endogenous	293t	ENSG00000051108	time	-0.0374388	0.0200007	-1.87188	0.120123	-0.0888522	0.0139746
endogenous	293t	ENSG00000051128	time	0.00441031	0.0255647	0.172515	0.869798	-0.0613059	0.0701266
endogenous	293t	ENSG00000051180	time	0.0169278	0.00648694	2.60952	0.0476975	0.000252586	0.033603
endogenous	293t	ENSG00000051341	time	-0.0213854	0.019941	-1.07243	0.332536	-0.0726454	0.0298746
endogenous	293t	ENSG00000051382	time	-0.020875	0.0294683	-0.70839	0.510352	-0.0966256	0.0548756
endogenous	293t	ENSG00000051523	time	0.0798275	0.0292765	2.72667	0.0414442	0.00456975	0.155085
endogenous	293t	ENSG00000051596	time	0.0249496	0.0100564	2.48097	0.0557745	-0.000901134	0.0508004
endogenous	293t	ENSG00000051620	time	0.044575	0.00751128	5.93441	0.00193911	0.0252667	0.0638834
endogenous	293t	ENSG00000051825	time	0.013435	0.0162909	0.824694	0.447089	-0.0284421	0.0553122
endogenous	293t	ENSG00000052126	time	-0.0741041	0.0243379	-3.04481	0.0285933	-0.136667	-0.0115416
endogenous	293t	ENSG00000052723	time	0.0534095	0.017796	3.00121	0.0300573	0.00766349	0.0991555
endogenous	293t	ENSG00000052749	time	-0.0233417	0.0226331	-1.03131	0.349677	-0.0815218	0.0348385
endogenous	293t	ENSG00000052795	time	0.00738486	0.0221482	0.333429	0.752339	-0.049549	0.0643187
endogenous	293t	ENSG00000052802	time	-0.0645225	0.0210506	-3.06512	0.0279387	-0.118635	-0.0104102
endogenous	293t	ENSG00000052841	time	-0.0754048	0.0261345	-2.88526	0.0343762	-0.142586	-0.00822404
endogenous	293t	ENSG00000052850	time	-0.0576851	0.00337426	-17.0956	1.25339e-05	-0.0663589	-0.0490113
endogenous	293t	ENSG00000053108	time	0.156913	0.0612424	2.56216	0.050514	-0.00051592	0.314341
endogenous	293t	ENSG00000053254	time	-0.0142567	0.0225302	-0.632782	0.554681	-0.0721724	0.043659
endogenous	293t	ENSG00000053328	time	0.0615571	0.0267918	2.29761	0.0699811	-0.00731346	0.130428
endogenous	293t	ENSG00000053371	time	0.0541143	0.0217679	2.48596	0.0554344	-0.00184195	0.110071
endogenous	293t	ENSG00000053372	time	0.0183511	0.00906733	2.02387	0.0988812	-0.00495723	0.0416594
endogenous	293t	ENSG00000053438	time	0.00598599	0.038698	0.154685	0.88312	-0.0934905	0.105462
endogenous	293t	ENSG00000053501	time	0.0176037	0.019968	0.881596	0.418353	-0.0337257	0.0689331
endogenous	293t	ENSG00000053524	time	0.0108365	0.0119001	0.910625	0.404255	-0.0197537	0.0414268
endogenous	293t	ENSG00000053702	time	0.0297181	0.0454573	0.653758	0.542136	-0.0871337	0.14657
endogenous	293t	ENSG00000053747	time	0.00341049	0.0303707	0.112295	0.914958	-0.0746599	0.0814808
endogenous	293t	ENSG00000053770	time	0.00680472	0.0108066	0.629682	0.556552	-0.0209745	0.034584
endogenous	293t	ENSG00000053900	time	-0.00586312	0.0179707	-0.326259	0.757442	-0.0520584	0.0403322
endogenous	293t	ENSG00000053918	time	0.0190538	0.121259	0.157133	0.881288	-0.292652	0.33076
endogenous	293t	ENSG00000054116	time	0.0178319	0.0100831	1.76849	0.137214	-0.00808758	0.0437513
endogenous	293t	ENSG00000054118	time	0.0168143	0.0085875	1.958	0.107563	-0.00526052	0.0388892
endogenous	293t	ENSG00000054148	time	0.057018	0.0164876	3.45823	0.0180766	0.0146353	0.0994008
endogenous	293t	ENSG00000054267	time	-0.0928461	0.0315099	-2.94657	0.0320122	-0.173845	-0.0118474
endogenous	293t	ENSG00000054277	time	0.0496866	0.0345759	1.43703	0.210211	-0.0391936	0.138567
endogenous	293t	ENSG00000054282	time	0.0122184	0.0249845	0.489038	0.645511	-0.0520064	0.0764432
endogenous	293t	ENSG00000054392	time	0.0371591	0.0341022	1.08964	0.325579	-0.0505034	0.124822
endogenous	293t	ENSG00000054523	time	-0.0204228	0.00672587	-3.03645	0.0288676	-0.0377122	-0.00313338
endogenous	293t	ENSG00000054598	time	-0.13639	0.0210608	-6.47599	0.00130846	-0.190528	-0.0822512
endogenous	293t	ENSG00000054611	time	0.033403	0.0146209	2.28461	0.071127	-0.00418118	0.0709872
endogenous	293t	ENSG00000054654	time	-0.0343153	0.0225937	-1.5188	0.189276	-0.0923942	0.0237637
endogenous	293t	ENSG00000054690	time	0.00718612	0.022266	0.32274	0.759951	-0.0500504	0.0644226
endogenous	293t	ENSG00000054793	time	0.0374154	0.0131354	2.84844	0.0358891	0.00364982	0.0711809
endogenous	293t	ENSG00000054965	time	0.0241516	0.014446	1.67186	0.155414	-0.0129829	0.0612861
endogenous	293t	ENSG00000054967	time	-0.041815	0.0131493	-3.18002	0.0245378	-0.0756163	-0.00801362
endogenous	293t	ENSG00000054983	time	-0.00895047	0.0748044	-0.119652	0.909418	-0.201241	0.18334
endogenous	293t	ENSG00000055044	time	0.0013518	0.0165368	0.081745	0.938021	-0.0411575	0.0438611
endogenous	293t	ENSG00000055070	time	0.0456153	0.0206394	2.21011	0.0780934	-0.00743986	0.0986704
endogenous	293t	ENSG00000055118	time	0.0329116	0.0328257	1.00262	0.36207	-0.0514696	0.117293
endogenous	293t	ENSG00000055130	time	0.00407181	0.00565869	0.719568	0.504011	-0.0104743	0.0186179
endogenous	293t	ENSG00000055147	time	0.0266018	0.0101751	2.61439	0.0474175	0.0004458	0.0527578
endogenous	293t	ENSG00000055163	time	0.0329429	0.0208401	1.58075	0.174776	-0.0206283	0.0865142
endogenous	293t	ENSG00000055208	time	-0.0233875	0.0104099	-2.24667	0.0745875	-0.0501469	0.00337185
endogenous	293t	ENSG00000055211	time	0.0222296	0.00948699	2.34317	0.0661189	-0.00215744	0.0466167
endogenous	293t	ENSG00000055332	time	0.00187342	0.0132588	0.141296	0.893153	-0.0322095	0.0359563
endogenous	293t	ENSG00000055483	time	-0.0237661	0.0185843	-1.27882	0.257095	-0.0715385	0.0240064
endogenous	293t	ENSG00000055732	time	0.0745882	0.0116887	6.38121	0.00139896	0.0445413	0.104635
endogenous	293t	ENSG00000055917	time	-0.0345886	0.025839	-1.33862	0.238333	-0.10101	0.0318327
endogenous	293t	ENSG00000055950	time	0.0262411	0.0105327	2.49141	0.0550662	-0.000833929	0.0533162
endogenous	293t	ENSG00000055955	time	0.00598282	0.0375083	0.159507	0.879513	-0.0904353	0.102401
endogenous	293t	ENSG00000056050	time	0.0189808	0.00600007	3.16344	0.0249984	0.00355717	0.0344045
endogenous	293t	ENSG00000056097	time	0.0381088	0.00808565	4.71314	0.00527483	0.0173239	0.0588936
endogenous	293t	ENSG00000056277	time	-0.0705422	0.0171222	-4.11992	0.00917461	-0.114556	-0.0265281
endogenous	293t	ENSG00000056291	time	-0.0799731	0.0452023	-1.76922	0.137084	-0.196169	0.0362232
endogenous	293t	ENSG00000056487	time	-0.0387957	0.0233988	-1.65802	0.158212	-0.0989443	0.021353
endogenous	293t	ENSG00000056558	time	0.0610319	0.0283342	2.154	0.0838199	-0.0118035	0.133867
endogenous	293t	ENSG00000056586	time	-0.00802743	0.00971106	-0.826628	0.446088	-0.0329905	0.0169356
endogenous	293t	ENSG00000056736	time	0.0040295	0.00714734	0.563776	0.597253	-0.0143433	0.0224023
endogenous	293t	ENSG00000056972	time	-0.0550299	0.0362754	-1.517	0.189714	-0.148279	0.038219
endogenous	293t	ENSG00000056998	time	0.022084	0.0240814	0.917056	0.401183	-0.0398192	0.0839872
endogenous	293t	ENSG00000057019	time	0.0317347	0.0116418	2.72592	0.0414811	0.00180847	0.0616609
endogenous	293t	ENSG00000057252	time	0.0154863	0.00997267	1.55287	0.181162	-0.0101493	0.0411218
endogenous	293t	ENSG00000057294	time	0.0291061	0.0175955	1.65418	0.158997	-0.0161246	0.0743367
endogenous	293t	ENSG00000057468	time	-0.0480465	0.0322176	-1.49131	0.196079	-0.130865	0.0347716
endogenous	293t	ENSG00000057608	time	0.0343074	0.00574144	5.97539	0.00188039	0.0195485	0.0490662
endogenous	293t	ENSG00000057663	time	0.0181316	0.0245597	0.738267	0.493525	-0.045001	0.0812642
endogenous	293t	ENSG00000057704	time	-0.140092	0.0887874	-1.57783	0.175433	-0.368327	0.0881436
endogenous	293t	ENSG00000057757	time	0.0430118	0.0116431	3.69418	0.0140842	0.0130822	0.0729414
endogenous	293t	ENSG00000057935	time	0.00645189	0.0196144	0.328936	0.755535	-0.0439686	0.0568723
endogenous	293t	ENSG00000058056	time	0.0151048	0.0102499	1.47365	0.200573	-0.0112434	0.0414529
endogenous	293t	ENSG00000058063	time	0.0218903	0.00704926	3.10534	0.0266913	0.00376963	0.040011
endogenous	293t	ENSG00000058085	time	0.0242389	0.0993734	0.243917	0.816987	-0.231209	0.279686
endogenous	293t	ENSG00000058091	time	0.0254671	0.0290577	0.87643	0.420902	-0.0492282	0.100162
endogenous	293t	ENSG00000058262	time	0.0295578	0.0117723	2.5108	0.0537757	-0.000703816	0.0598194
endogenous	293t	ENSG00000058272	time	-0.00914696	0.0205866	-0.444315	0.675386	-0.0620666	0.0437727
endogenous	293t	ENSG00000058404	time	0.0310996	0.028672	1.08467	0.327576	-0.042604	0.104803
endogenous	293t	ENSG00000058453	time	-0.00651949	0.00822123	-0.793008	0.463724	-0.0276528	0.0146138
endogenous	293t	ENSG00000058600	time	0.00331342	0.0059979	0.55243	0.604439	-0.0121047	0.0187315
endogenous	293t	ENSG00000058668	time	0.0134986	0.0350974	0.384604	0.716345	-0.0767222	0.103719
endogenous	293t	ENSG00000058673	time	-0.0117188	0.00480258	-2.44011	0.0586459	-0.0240642	0.00062661
endogenous	293t	ENSG00000058729	time	-0.0601128	0.0228683	-2.62865	0.0466092	-0.118898	-0.00132786
endogenous	293t	ENSG00000058799	time	0.0198479	0.00955186	2.07791	0.0923065	-0.00470591	0.0444018
endogenous	293t	ENSG00000058804	time	0.0281548	0.00623993	4.51204	0.00632899	0.0121146	0.0441951
endogenous	293t	ENSG00000059122	time	-0.000301633	0.0335694	-0.00898536	0.993178	-0.0865945	0.0859913
endogenous	293t	ENSG00000059145	time	-0.0415349	0.0399856	-1.03875	0.346522	-0.144321	0.0612513
endogenous	293t	ENSG00000059377	time	0.093022	0.0353176	2.63387	0.0463166	0.00223532	0.183809
endogenous	293t	ENSG00000059573	time	0.0404021	0.014773	2.73486	0.041042	0.00242693	0.0783772
endogenous	293t	ENSG00000059588	time	0.0390854	0.0186202	2.09909	0.089857	-0.00877927	0.08695
endogenous	293t	ENSG00000059691	time	0.037722	0.0108505	3.47652	0.0177247	0.00982994	0.0656142
endogenous	293t	ENSG00000059728	time	-0.0343112	0.0452696	-0.75793	0.482666	-0.150681	0.0820581
endogenous	293t	ENSG00000059758	time	-0.0288027	0.0350843	-0.820957	0.449027	-0.11899	0.0613843
endogenous	293t	ENSG00000059769	time	-0.00667525	0.0148174	-0.450501	0.671212	-0.0447646	0.0314141
endogenous	293t	ENSG00000059804	time	0.01986	0.0575953	0.344819	0.744261	-0.128194	0.167913
endogenous	293t	ENSG00000059915	time	0.0545762	0.0695165	0.785082	0.467956	-0.124122	0.233274
endogenous	293t	ENSG00000060069	time	-0.0589867	0.0194718	-3.02934	0.0291034	-0.109041	-0.00893285
endogenous	293t	ENSG00000060138	time	0.0568788	0.00572858	9.92896	0.000176892	0.042153	0.0716046
endogenous	293t	ENSG00000060140	time	0.0545904	0.0679246	0.803691	0.458065	-0.120015	0.229196
endogenous	293t	ENSG00000060237	time	-0.00552927	0.0147835	-0.374016	0.723729	-0.0435315	0.032473
endogenous	293t	ENSG00000060339	time	0.0194717	0.00682793	2.85178	0.0357492	0.00191998	0.0370235
endogenous	293t	ENSG00000060491	time	-0.0127435	0.0171759	-0.741941	0.491482	-0.0568955	0.0314085
endogenous	293t	ENSG00000060642	time	-0.00527742	0.0294594	-0.179142	0.864859	-0.0810053	0.0704505
endogenous	293t	ENSG00000060656	time	0.018354	0.0374243	0.490429	0.644593	-0.0778482	0.114556
endogenous	293t	ENSG00000060688	time	0.0278515	0.00784659	3.5495	0.0163961	0.0076812	0.0480218
endogenous	293t	ENSG00000060749	time	-0.0218145	0.0140468	-1.55299	0.181134	-0.0579228	0.0142939
endogenous	293t	ENSG00000060762	time	0.0326388	0.014869	2.19509	0.0795843	-0.00558314	0.0708608
endogenous	293t	ENSG00000060971	time	-0.0048868	0.0135095	-0.361731	0.732337	-0.039614	0.0298405
endogenous	293t	ENSG00000060982	time	0.0451228	0.0156889	2.87609	0.0347464	0.00479311	0.0854526
endogenous	293t	ENSG00000061273	time	0.0728987	0.0564784	1.29074	0.253253	-0.0722837	0.218081
endogenous	293t	ENSG00000061337	time	-0.11217	0.151502	-0.740385	0.492347	-0.501619	0.277279
endogenous	293t	ENSG00000061455	time	-0.0343453	0.0823081	-0.417278	0.693787	-0.245925	0.177234
endogenous	293t	ENSG00000061656	time	0.0759673	0.0541233	1.4036	0.219394	-0.063161	0.215096
endogenous	293t	ENSG00000061676	time	0.0276356	0.0025728	10.7414	0.000121196	0.021022	0.0342492
endogenous	293t	ENSG00000061794	time	0.0220616	0.0113012	1.95215	0.108371	-0.006989	0.0511122
endogenous	293t	ENSG00000061918	time	0.00113245	0.00895997	0.12639	0.904348	-0.0218999	0.0241648
endogenous	293t	ENSG00000061936	time	0.0103964	0.0251581	0.413244	0.696553	-0.0542744	0.0750673
endogenous	293t	ENSG00000061938	time	0.0151263	0.0365333	0.414041	0.696006	-0.0787855	0.109038
endogenous	293t	ENSG00000061987	time	-0.0363588	0.0235915	-1.54118	0.183906	-0.0970027	0.0242851
endogenous	293t	ENSG00000062038	time	-0.0476896	0.0477157	-0.999453	0.363458	-0.170347	0.0749675
endogenous	293t	ENSG00000062194	time	-0.0395031	0.00906687	-4.35686	0.00731186	-0.0628102	-0.0161959
endogenous	293t	ENSG00000062282	time	-0.192472	0.0543956	-3.53836	0.0165914	-0.3323	-0.0526432
endogenous	293t	ENSG00000062370	time	-0.085399	0.0541069	-1.57834	0.175318	-0.224485	0.0536871
endogenous	293t	ENSG00000062485	time	0.039121	0.011466	3.41192	0.0190038	0.00964677	0.0685953
endogenous	293t	ENSG00000062524	time	0.044336	0.0372384	1.1906	0.287249	-0.0513884	0.14006
endogenous	293t	ENSG00000062582	time	0.0349804	0.0103337	3.38508	0.0195656	0.0084168	0.061544
endogenous	293t	ENSG00000062598	time	-0.00176649	0.0215884	-0.0818259	0.93796	-0.0572611	0.0537282
endogenous	293t	ENSG00000062650	time	0.0111362	0.00955426	1.16558	0.29636	-0.0134238	0.0356962
endogenous	293t	ENSG00000062716	time	0.00421134	0.00967458	0.4353	0.681494	-0.020658	0.0290806
endogenous	293t	ENSG00000062725	time	0.0311357	0.0115864	2.68725	0.0434412	0.00135182	0.0609195
endogenous	293t	ENSG00000062822	time	0.0329932	0.024695	1.33603	0.239118	-0.0304872	0.0964736
endogenous	293t	ENSG00000063046	time	0.0330398	0.00869191	3.80122	0.0126128	0.0106966	0.0553831
endogenous	293t	ENSG00000063127	time	-0.163638	0.0599819	-2.72812	0.0413727	-0.317827	-0.00944953
endogenous	293t	ENSG00000063169	time	-0.0492869	0.0375597	-1.31223	0.246452	-0.145837	0.0472634
endogenous	293t	ENSG00000063176	time	0.0042881	0.034759	0.123366	0.906623	-0.0850628	0.093639
endogenous	293t	ENSG00000063177	time	0.0488557	0.0151845	3.21747	0.0235319	0.00982267	0.0878888
endogenous	293t	ENSG00000063180	time	0.0464273	0.0331031	1.40251	0.219699	-0.038667	0.131522
endogenous	293t	ENSG00000063241	time	0.038549	0.0189365	2.0357	0.097401	-0.0101288	0.0872269
endogenous	293t	ENSG00000063244	time	0.0509937	0.0210417	2.42346	0.0598614	-0.0030957	0.105083
endogenous	293t	ENSG00000063245	time	0.0547042	0.0290466	1.88332	0.11837	-0.0199625	0.129371
endogenous	293t	ENSG00000063322	time	0.0266032	0.0191785	1.38714	0.224052	-0.0226966	0.0759031
endogenous	293t	ENSG00000063438	time	-0.071955	0.0337511	-2.13193	0.0861934	-0.158715	0.0148051
endogenous	293t	ENSG00000063587	time	0.00197582	0.0068183	0.289781	0.783616	-0.0155512	0.0195028
endogenous	293t	ENSG00000063601	time	0.0273295	0.0129694	2.10722	0.0889351	-0.00600957	0.0606685
endogenous	293t	ENSG00000063660	time	0.0334924	0.0337751	0.991628	0.366911	-0.0533294	0.120314
endogenous	293t	ENSG00000063761	time	0.0288302	0.00964883	2.98795	0.0305193	0.00402709	0.0536333
endogenous	293t	ENSG00000063854	time	0.0502471	0.0195202	2.57411	0.0497865	6.88623e-05	0.100425
endogenous	293t	ENSG00000063978	time	-0.0665953	0.00935109	-7.12166	0.00084677	-0.0906331	-0.0425576
endogenous	293t	ENSG00000064012	time	0.0864772	0.0429865	2.01173	0.100425	-0.0240232	0.196978
endogenous	293t	ENSG00000064042	time	-0.0543742	0.00677187	-8.02942	0.000484493	-0.0717818	-0.0369665
endogenous	293t	ENSG00000064102	time	0.0192584	0.0153343	1.2559	0.264641	-0.0201597	0.0586765
endogenous	293t	ENSG00000064115	time	0.0685598	0.0270342	2.53604	0.0521447	-0.000933792	0.138053
endogenous	293t	ENSG00000064199	time	0.0297603	0.0119463	2.49117	0.0550823	-0.000948717	0.0604693
endogenous	293t	ENSG00000064225	time	-0.0375382	0.0193373	-1.94123	0.109897	-0.0872462	0.0121699
endogenous	293t	ENSG00000064270	time	-0.152092	0.0383648	-3.96436	0.0106962	-0.250712	-0.0534721
endogenous	293t	ENSG00000064300	time	0.0705184	0.0415776	1.69607	0.150638	-0.0363601	0.177397
endogenous	293t	ENSG00000064309	time	0.0423373	0.0148469	2.85159	0.0357568	0.00417217	0.0805025
endogenous	293t	ENSG00000064313	time	0.02322	0.00843984	2.75124	0.040251	0.00152472	0.0449153
endogenous	293t	ENSG00000064393	time	0.00785869	0.0150805	0.521117	0.624534	-0.0309069	0.0466243
endogenous	293t	ENSG00000064419	time	0.0384789	0.00905619	4.2489	0.00810031	0.0151992	0.0617585
endogenous	293t	ENSG00000064490	time	0.0309599	0.00948023	3.26574	0.0223036	0.00659022	0.0553296
endogenous	293t	ENSG00000064545	time	-0.000267478	0.0289422	-0.00924183	0.992984	-0.0746657	0.0741307
endogenous	293t	ENSG00000064601	time	0.0530511	0.0146424	3.62311	0.0151699	0.0154116	0.0906907
endogenous	293t	ENSG00000064607	time	0.0363772	0.0228486	1.5921	0.17224	-0.0223571	0.0951116
endogenous	293t	ENSG00000064651	time	0.000479312	0.0213655	0.0224339	0.98297	-0.0544425	0.0554011
endogenous	293t	ENSG00000064652	time	0.0137717	0.026017	0.529336	0.619223	-0.0531071	0.0806506
endogenous	293t	ENSG00000064655	time	0.0331119	0.0401918	0.823847	0.447528	-0.0702044	0.136428
endogenous	293t	ENSG00000064666	time	0.0467234	0.0180335	2.59092	0.0487826	0.000366726	0.09308
endogenous	293t	ENSG00000064687	time	0.0860563	0.0363502	2.36742	0.0641574	-0.00738487	0.179498
endogenous	293t	ENSG00000064692	time	-0.0256496	0.0540006	-0.474987	0.654819	-0.164463	0.113163
endogenous	293t	ENSG00000064703	time	-0.131952	0.0330801	-3.98885	0.0104384	-0.216987	-0.0469166
endogenous	293t	ENSG00000064726	time	0.0332003	0.0118342	2.80547	0.0377494	0.00277968	0.063621
endogenous	293t	ENSG00000064763	time	0.0438204	0.01367	3.20559	0.0238459	0.00868052	0.0789603
endogenous	293t	ENSG00000064932	time	-0.0476575	0.0245186	-1.94373	0.109546	-0.110685	0.0153696
endogenous	293t	ENSG00000064933	time	0.0035653	0.00816116	0.436863	0.680433	-0.0174136	0.0245442
endogenous	293t	ENSG00000064961	time	0.0478714	0.015986	2.99458	0.0302874	0.00677801	0.0889647
endogenous	293t	ENSG00000064989	time	-0.00551372	0.093872	-0.0587367	0.955437	-0.246819	0.235792
endogenous	293t	ENSG00000064995	time	0.0436752	0.0103986	4.20012	0.00848858	0.0169449	0.0704056
endogenous	293t	ENSG00000064999	time	0.0317774	0.0106759	2.97657	0.0309219	0.00433428	0.0592206
endogenous	293t	ENSG00000065000	time	0.0183249	0.0150372	1.21864	0.277336	-0.0203293	0.0569791
endogenous	293t	ENSG00000065029	time	0.0325765	0.0137577	2.36787	0.0641222	-0.00278893	0.0679419
endogenous	293t	ENSG00000065054	time	0.0595924	0.01461	4.07889	0.00955026	0.0220363	0.0971485
endogenous	293t	ENSG00000065057	time	0.0117954	0.0218945	0.538738	0.613179	-0.0444861	0.0680768
endogenous	293t	ENSG00000065060	time	-0.0015635	0.0106002	-0.147496	0.888503	-0.0288123	0.0256853
endogenous	293t	ENSG00000065135	time	0.028752	0.00546481	5.2613	0.00329533	0.0147043	0.0427998
endogenous	293t	ENSG00000065150	time	0.0313788	0.0112321	2.79366	0.038279	0.00250566	0.060252
endogenous	293t	ENSG00000065154	time	0.0446883	0.0092106	4.85184	0.00466634	0.0210117	0.0683649
endogenous	293t	ENSG00000065183	time	0.0221674	0.00777559	2.8509	0.0357861	0.0021796	0.0421552
endogenous	293t	ENSG00000065243	time	0.010821	0.0103543	1.04507	0.343858	-0.0157955	0.0374374
endogenous	293t	ENSG00000065268	time	0.0526268	0.0106076	4.96126	0.00424357	0.0253592	0.0798944
endogenous	293t	ENSG00000065308	time	-0.0388762	0.0164099	-2.36907	0.0640265	-0.0810591	0.00330678
endogenous	293t	ENSG00000065320	time	0.0388774	0.0166404	2.33632	0.0666845	-0.00389817	0.081653
endogenous	293t	ENSG00000065328	time	-0.0276927	0.0114976	-2.40856	0.0609726	-0.0572482	0.0018629
endogenous	293t	ENSG00000065357	time	-0.0391178	0.0334433	-1.16968	0.29485	-0.125086	0.0468509
endogenous	293t	ENSG00000065361	time	0.025704	0.0275705	0.9323	0.393976	-0.0451683	0.0965762
endogenous	293t	ENSG00000065413	time	0.0341406	0.0592894	0.575829	0.589677	-0.118268	0.186549
endogenous	293t	ENSG00000065427	time	0.039848	0.00906046	4.39801	0.00703493	0.0165574	0.0631387
endogenous	293t	ENSG00000065457	time	0.0110393	0.0179784	0.614031	0.566054	-0.0351757	0.0572544
endogenous	293t	ENSG00000065485	time	0.0450119	0.0280804	1.60297	0.169845	-0.0271711	0.117195
endogenous	293t	ENSG00000065491	time	0.0113768	0.0058323	1.95065	0.10858	-0.00361562	0.0263692
endogenous	293t	ENSG00000065518	time	0.0594325	0.012101	4.91138	0.00443049	0.028326	0.0905391
endogenous	293t	ENSG00000065526	time	-0.0294329	0.00956189	-3.07815	0.0275276	-0.0540125	-0.00485327
endogenous	293t	ENSG00000065534	time	0.0618319	0.0934533	0.661635	0.537474	-0.178397	0.302061
endogenous	293t	ENSG00000065548	time	0.00572604	0.00415098	1.37944	0.226262	-0.00494439	0.0163965
endogenous	293t	ENSG00000065559	time	0.00910479	0.0119125	0.764305	0.479182	-0.0215173	0.0397269
endogenous	293t	ENSG00000065600	time	0.0261662	0.0132725	1.97146	0.105726	-0.00795176	0.0602841
endogenous	293t	ENSG00000065609	time	0.127265	0.0408162	3.118	0.0263117	0.0223434	0.232186
endogenous	293t	ENSG00000065613	time	0.0194852	0.01412	1.37997	0.226109	-0.0168113	0.0557817
endogenous	293t	ENSG00000065615	time	0.0325721	0.017708	1.8394	0.125245	-0.0129478	0.078092
endogenous	293t	ENSG00000065621	time	0.066603	0.0281573	2.36539	0.0643194	-0.00577763	0.138984
endogenous	293t	ENSG00000065665	time	0.0266673	0.0371436	0.717951	0.504924	-0.0688134	0.122148
endogenous	293t	ENSG00000065675	time	-0.0208485	0.0217468	-0.958692	0.381743	-0.0767505	0.0350535
endogenous	293t	ENSG00000065717	time	-0.0719361	0.059317	-1.21274	0.279397	-0.224415	0.0805432
endogenous	293t	ENSG00000065802	time	0.0135867	0.00660839	2.05597	0.0949183	-0.00340073	0.0305741
endogenous	293t	ENSG00000065809	time	0.0216696	0.014757	1.46843	0.201921	-0.0162645	0.0596037
endogenous	293t	ENSG00000065833	time	0.0353462	0.00798175	4.42838	0.00683839	0.0148285	0.055864
endogenous	293t	ENSG00000065882	time	0.0432835	0.0132324	3.27103	0.0221732	0.00926864	0.0772984
endogenous	293t	ENSG00000065883	time	-0.0735916	0.0128442	-5.72954	0.0022671	-0.106609	-0.0405744
endogenous	293t	ENSG00000065911	time	0.0257612	0.00704049	3.65901	0.01461	0.00766306	0.0438594
endogenous	293t	ENSG00000065923	time	0.0382818	0.0212964	1.79757	0.13217	-0.0164624	0.093026
endogenous	293t	ENSG00000065970	time	0.00739387	0.0165154	0.447696	0.673103	-0.0350602	0.0498479
endogenous	293t	ENSG00000065978	time	0.0468397	0.0107875	4.34202	0.00741475	0.0191095	0.0745699
endogenous	293t	ENSG00000065989	time	-0.0201548	0.0314883	-0.640074	0.550299	-0.101098	0.0607883
endogenous	293t	ENSG00000066027	time	0.0198226	0.00612319	3.23729	0.0230184	0.00408241	0.0355627
endogenous	293t	ENSG00000066044	time	0.037897	0.00925542	4.09457	0.0094046	0.0141052	0.0616888
endogenous	293t	ENSG00000066084	time	0.0212641	0.00553577	3.84123	0.0121086	0.007034	0.0354943
endogenous	293t	ENSG00000066117	time	0.0481701	0.0125263	3.84553	0.0120558	0.0159703	0.0803698
endogenous	293t	ENSG00000066135	time	0.0363976	0.0177285	2.05306	0.0952714	-0.00917495	0.0819702
endogenous	293t	ENSG00000066136	time	0.00919411	0.0110451	0.832417	0.443103	-0.0191982	0.0375864
endogenous	293t	ENSG00000066230	time	0.102152	0.0624584	1.63553	0.162866	-0.058402	0.262707
endogenous	293t	ENSG00000066248	time	0.0759226	0.0329682	2.3029	0.06952	-0.00882485	0.16067
endogenous	293t	ENSG00000066279	time	-0.0278598	0.00819415	-3.39996	0.0192518	-0.0489235	-0.00679606
endogenous	293t	ENSG00000066322	time	0.0325055	0.00410807	7.91259	0.000518944	0.0219453	0.0430656
endogenous	293t	ENSG00000066379	time	-0.0245846	0.0132846	-1.85062	0.123451	-0.0587336	0.00956442
endogenous	293t	ENSG00000066382	time	-0.0303739	0.0629881	-0.482217	0.650021	-0.19229	0.131542
endogenous	293t	ENSG00000066422	time	-0.0902519	0.0173347	-5.20643	0.00344856	-0.134812	-0.0456916
endogenous	293t	ENSG00000066427	time	0.0252679	0.022606	1.11775	0.314483	-0.0328428	0.0833786
endogenous	293t	ENSG00000066455	time	-0.0125153	0.011485	-1.0897	0.325553	-0.0420386	0.017008
endogenous	293t	ENSG00000066468	time	-0.0598503	0.0271427	-2.20502	0.0785954	-0.129623	0.00992231
endogenous	293t	ENSG00000066557	time	0.0348957	0.00905601	3.85332	0.0119608	0.0116165	0.0581749
endogenous	293t	ENSG00000066583	time	0.0283518	0.00912419	3.10732	0.0266315	0.00489729	0.0518062
endogenous	293t	ENSG00000066629	time	0.0171489	0.0126086	1.36009	0.231912	-0.0152627	0.0495604
endogenous	293t	ENSG00000066651	time	0.00777969	0.0132695	0.586284	0.583152	-0.0263306	0.04189
endogenous	293t	ENSG00000066654	time	-0.0592302	0.0118168	-5.01238	0.00406147	-0.0896061	-0.0288542
endogenous	293t	ENSG00000066697	time	0.0183648	0.0120065	1.52957	0.186674	-0.012499	0.0492286
endogenous	293t	ENSG00000066735	time	-0.0302043	0.0322313	-0.937113	0.391722	-0.113057	0.0526488
endogenous	293t	ENSG00000066739	time	-0.0208657	0.0150765	-1.38399	0.224955	-0.0596211	0.0178897
endogenous	293t	ENSG00000066777	time	-0.00206276	0.0118892	-0.173498	0.869065	-0.0326249	0.0284994
endogenous	293t	ENSG00000066827	time	-0.0146626	0.03823	-0.383535	0.71709	-0.112936	0.0836109
endogenous	293t	ENSG00000066855	time	0.0284926	0.00985294	2.89179	0.0341155	0.00316485	0.0538204
endogenous	293t	ENSG00000066923	time	-0.0191906	0.0313522	-0.612096	0.567236	-0.0997841	0.0614029
endogenous	293t	ENSG00000066926	time	0.0314466	0.0205282	1.53188	0.186121	-0.0213227	0.0842159
endogenous	293t	ENSG00000066933	time	-0.018292	0.0290372	-0.62995	0.556389	-0.0929344	0.0563505
endogenous	293t	ENSG00000067057	time	0.0367444	0.0273954	1.34126	0.237533	-0.0336776	0.107166
endogenous	293t	ENSG00000067064	time	0.0196811	0.00668278	2.94504	0.032069	0.00250241	0.0368597
endogenous	293t	ENSG00000067082	time	-0.17047	0.0537959	-3.16883	0.0248474	-0.308757	-0.0321835
endogenous	293t	ENSG00000067113	time	0.00916783	0.0163975	0.559098	0.60021	-0.0329833	0.051319
endogenous	293t	ENSG00000067141	time	0.00274344	0.01921	0.142813	0.892014	-0.0466373	0.0521242
endogenous	293t	ENSG00000067167	time	0.0306717	0.00741393	4.13703	0.00902303	0.0116136	0.0497298
endogenous	293t	ENSG00000067177	time	0.0364857	0.00614659	5.93592	0.00193691	0.0206854	0.052286
endogenous	293t	ENSG00000067182	time	-0.0206491	0.0229991	-0.897822	0.410426	-0.0797702	0.038472
endogenous	293t	ENSG00000067191	time	-0.0954832	0.0490805	-1.94544	0.109307	-0.221649	0.0306823
endogenous	293t	ENSG00000067208	time	0.0102258	0.0111349	0.918355	0.400565	-0.0183973	0.0388489
endogenous	293t	ENSG00000067221	time	-0.00590054	0.0139883	-0.42182	0.690678	-0.0418586	0.0300575
endogenous	293t	ENSG00000067225	time	0.0423095	0.00831062	5.09101	0.0037989	0.0209463	0.0636726
endogenous	293t	ENSG00000067248	time	0.0282353	0.0066891	4.22109	0.00831909	0.0110404	0.0454301
endogenous	293t	ENSG00000067334	time	-0.00892875	0.0070331	-1.26953	0.260131	-0.0270079	0.00915042
endogenous	293t	ENSG00000067365	time	-0.0317796	0.0397002	-0.80049	0.459755	-0.133832	0.070273
endogenous	293t	ENSG00000067369	time	0.0188102	0.00921026	2.04231	0.0965843	-0.00486553	0.0424859
endogenous	293t	ENSG00000067445	time	0.0397804	0.0261561	1.52088	0.18877	-0.0274561	0.107017
endogenous	293t	ENSG00000067533	time	0.0364919	0.00871467	4.18741	0.00859321	0.0140902	0.0588937
endogenous	293t	ENSG00000067560	time	0.0487627	0.0111277	4.38209	0.00714063	0.0201579	0.0773675
endogenous	293t	ENSG00000067596	time	-0.00673939	0.0313739	-0.214809	0.838403	-0.0873885	0.0739097
endogenous	293t	ENSG00000067606	time	-0.0128886	0.0134914	-0.955319	0.383289	-0.0475693	0.0217921
endogenous	293t	ENSG00000067704	time	0.0571763	0.0143873	3.97409	0.0105929	0.0201926	0.0941599
endogenous	293t	ENSG00000067715	time	0.0179264	0.0441229	0.406283	0.70134	-0.0954951	0.131348
endogenous	293t	ENSG00000067798	time	-0.287302	0.129789	-2.21361	0.0777506	-0.620934	0.046331
endogenous	293t	ENSG00000067829	time	0.0583807	0.0287697	2.02924	0.0982058	-0.0155741	0.132335
endogenous	293t	ENSG00000067836	time	0.0529984	0.013927	3.80544	0.0125585	0.0171979	0.088799
endogenous	293t	ENSG00000067840	time	0.00772196	0.0223836	0.344983	0.744145	-0.0498168	0.0652607
endogenous	293t	ENSG00000067900	time	0.00262879	0.00839826	0.313016	0.766904	-0.0189596	0.0242172
endogenous	293t	ENSG00000067955	time	0.0487036	0.0120015	4.05811	0.00974723	0.0178526	0.0795545
endogenous	293t	ENSG00000067992	time	0.0358654	0.0124344	2.88437	0.0344121	0.00390176	0.0678291
endogenous	293t	ENSG00000068001	time	0.0275589	0.0142018	1.94052	0.109997	-0.00894796	0.0640658
endogenous	293t	ENSG00000068024	time	-0.0225439	0.0323273	-0.697365	0.516662	-0.105644	0.060556
endogenous	293t	ENSG00000068028	time	0.0104607	0.00618703	1.69075	0.151676	-0.00544357	0.026365
endogenous	293t	ENSG00000068078	time	-0.00733629	0.0286155	-0.256375	0.807876	-0.0808947	0.0662221
endogenous	293t	ENSG00000068079	time	-0.0112804	0.0329168	-0.342694	0.745765	-0.0958958	0.073335
endogenous	293t	ENSG00000068097	time	-0.0220345	0.0228799	-0.963047	0.379754	-0.0808492	0.0367803
endogenous	293t	ENSG00000068120	time	0.0285549	0.026086	1.09464	0.323579	-0.0385013	0.0956111
endogenous	293t	ENSG00000068137	time	-0.0384096	0.0226747	-1.69394	0.151052	-0.0966967	0.0198775
endogenous	293t	ENSG00000068305	time	0.0148206	0.00993619	1.49157	0.196013	-0.0107212	0.0403624
endogenous	293t	ENSG00000068308	time	0.000791645	0.0136815	0.0578623	0.9561	-0.0343779	0.0359612
endogenous	293t	ENSG00000068323	time	0.0586838	0.0228517	2.56803	0.0501551	-5.82967e-05	0.117426
endogenous	293t	ENSG00000068354	time	-0.0154265	0.0204558	-0.754137	0.484747	-0.0680097	0.0371568
endogenous	293t	ENSG00000068366	time	0.0309341	0.0114542	2.70069	0.0427489	0.00149027	0.060378
endogenous	293t	ENSG00000068383	time	0.0529368	0.0327534	1.61622	0.166968	-0.0312584	0.137132
endogenous	293t	ENSG00000068394	time	0.0236789	0.00969622	2.44207	0.0585043	-0.00124606	0.0486038
endogenous	293t	ENSG00000068400	time	0.0337345	0.0158521	2.12808	0.086615	-0.00701465	0.0744836
endogenous	293t	ENSG00000068438	time	0.0401541	0.0127343	3.15324	0.0252867	0.00741967	0.0728886
endogenous	293t	ENSG00000068489	time	0.0741786	0.0209288	3.54433	0.0164865	0.0203794	0.127978
endogenous	293t	ENSG00000068615	time	0.0259885	0.0174259	1.49138	0.196063	-0.0188061	0.0707832
endogenous	293t	ENSG00000068650	time	-0.0276103	0.0316067	-0.873559	0.422323	-0.108858	0.0536373
endogenous	293t	ENSG00000068654	time	0.028314	0.0238869	1.18534	0.289144	-0.0330892	0.0897172
endogenous	293t	ENSG00000068697	time	0.0241668	0.00940576	2.56937	0.0500738	-1.14265e-05	0.0483451
endogenous	293t	ENSG00000068724	time	0.0201327	0.0277847	0.724598	0.501175	-0.0512901	0.0915556
endogenous	293t	ENSG00000068745	time	-0.0624421	0.00867884	-7.19476	0.000807768	-0.0847518	-0.0401325
endogenous	293t	ENSG00000068784	time	0.00652348	0.00902685	0.722675	0.502257	-0.0166808	0.0297277
endogenous	293t	ENSG00000068796	time	0.0213931	0.022089	0.968492	0.37728	-0.0353886	0.0781748
endogenous	293t	ENSG00000068831	time	0.0521884	0.0259036	2.01472	0.100042	-0.0143989	0.118776
endogenous	293t	ENSG00000068878	time	0.0265753	0.0181801	1.46178	0.203651	-0.0201582	0.0733087
endogenous	293t	ENSG00000068885	time	0.0342078	0.0117855	2.90253	0.0336913	0.00391218	0.0645034
endogenous	293t	ENSG00000068903	time	0.0446291	0.0137594	3.24353	0.0228593	0.00925943	0.0799987
endogenous	293t	ENSG00000068912	time	0.0193091	0.00492113	3.92372	0.0111403	0.00665895	0.0319593
endogenous	293t	ENSG00000068971	time	-0.00612978	0.0199228	-0.307677	0.770732	-0.0573429	0.0450834
endogenous	293t	ENSG00000069011	time	-0.0182091	0.0224162	-0.812318	0.453533	-0.0758318	0.0394136
endogenous	293t	ENSG00000069020	time	0.00504184	0.0445877	0.113077	0.914369	-0.109574	0.119658
endogenous	293t	ENSG00000069188	time	0.0280691	0.0196007	1.43205	0.211555	-0.022316	0.0784542
endogenous	293t	ENSG00000069248	time	0.0332346	0.00665475	4.99412	0.00412545	0.016128	0.0503412
endogenous	293t	ENSG00000069275	time	0.0323568	0.0158767	2.038	0.097116	-0.00845567	0.0731692
endogenous	293t	ENSG00000069329	time	0.0224835	0.0113163	1.98683	0.103669	-0.00660593	0.0515729
endogenous	293t	ENSG00000069345	time	-0.0193027	0.0127613	-1.5126	0.190791	-0.0521066	0.0135012
endogenous	293t	ENSG00000069424	time	0.0405567	0.0369813	1.09668	0.322769	-0.0545069	0.13562
endogenous	293t	ENSG00000069431	time	-0.0337035	0.0739923	-0.455499	0.667848	-0.223907	0.1565
endogenous	293t	ENSG00000069482	time	0.077121	0.0170993	4.51017	0.00633989	0.0331657	0.121076
endogenous	293t	ENSG00000069493	time	-0.0615885	0.0593604	-1.03754	0.347034	-0.214179	0.0910022
endogenous	293t	ENSG00000069509	time	0.0194236	0.00846577	2.29437	0.070265	-0.00233838	0.0411855
endogenous	293t	ENSG00000069667	time	-0.0995094	0.0233619	-4.25947	0.00801891	-0.159563	-0.0394557
endogenous	293t	ENSG00000069702	time	0.00805025	0.0367035	0.219332	0.835064	-0.0862991	0.1024
endogenous	293t	ENSG00000069812	time	-0.0584084	0.101448	-0.575749	0.589727	-0.319188	0.202371
endogenous	293t	ENSG00000069849	time	0.0332568	0.0126019	2.63903	0.04603	0.000862546	0.0656511
endogenous	293t	ENSG00000069869	time	-0.0958672	0.0199567	-4.80376	0.00486748	-0.147168	-0.0445669
endogenous	293t	ENSG00000069943	time	0.0253135	0.023478	1.07818	0.330199	-0.0350387	0.0856657
endogenous	293t	ENSG00000069956	time	0.0149179	0.0160771	0.927899	0.396046	-0.0264095	0.0562453
endogenous	293t	ENSG00000069966	time	0.0303404	0.0154111	1.96874	0.106096	-0.00927514	0.069956
endogenous	293t	ENSG00000069974	time	0.0402114	0.0257694	1.56043	0.179407	-0.0260308	0.106454
endogenous	293t	ENSG00000069998	time	0.0282829	0.0154517	1.83041	0.126701	-0.0114369	0.0680027
endogenous	293t	ENSG00000070010	time	0.0424316	0.00846445	5.01292	0.00405959	0.0206731	0.0641902
endogenous	293t	ENSG00000070018	time	-0.0510219	0.0237339	-2.14974	0.0842723	-0.112032	0.00998814
endogenous	293t	ENSG00000070047	time	-0.0907067	0.0104284	-8.69807	0.000332331	-0.117514	-0.0638997
endogenous	293t	ENSG00000070061	time	0.0281687	0.0136677	2.06096	0.0943176	-0.00696534	0.0633027
endogenous	293t	ENSG00000070081	time	0.0478121	0.00987549	4.84149	0.00470881	0.0224263	0.0731978
endogenous	293t	ENSG00000070087	time	0.0181913	0.0079136	2.29873	0.0698829	-0.0021513	0.0385338
endogenous	293t	ENSG00000070159	time	-0.0246856	0.0138769	-1.7789	0.135386	-0.0603572	0.010986
endogenous	293t	ENSG00000070182	time	-0.0328751	0.00907679	-3.62189	0.0151894	-0.0562078	-0.00954249
endogenous	293t	ENSG00000070214	time	0.0442917	0.00836374	5.29568	0.0032034	0.022792	0.0657913
endogenous	293t	ENSG00000070269	time	0.00283467	0.034102	0.0831231	0.936979	-0.0848274	0.0904968
endogenous	293t	ENSG00000070366	time	0.0178885	0.00727964	2.45734	0.0574162	-0.000824384	0.0366014
endogenous	293t	ENSG00000070367	time	0.0213224	0.0105562	2.01989	0.0993845	-0.00581324	0.048458
endogenous	293t	ENSG00000070371	time	0.0376293	0.0112972	3.33085	0.0207595	0.00858894	0.0666696
endogenous	293t	ENSG00000070404	time	-0.00213984	0.0367984	-0.0581505	0.955881	-0.0967331	0.0924534
endogenous	293t	ENSG00000070413	time	-0.00110018	0.0245497	-0.0448145	0.96599	-0.0642072	0.0620069
endogenous	293t	ENSG00000070423	time	0.035561	0.0190927	1.86255	0.121572	-0.0135183	0.0846403
endogenous	293t	ENSG00000070444	time	0.0186891	0.0434646	0.429984	0.685108	-0.0930401	0.130418
endogenous	293t	ENSG00000070476	time	-0.013159	0.0120266	-1.09415	0.323776	-0.0440744	0.0177565
endogenous	293t	ENSG00000070495	time	-0.0682553	0.0123467	-5.52822	0.00265474	-0.0999935	-0.0365171
endogenous	293t	ENSG00000070501	time	0.0142573	0.0127383	1.11925	0.313902	-0.0184876	0.0470022
endogenous	293t	ENSG00000070540	time	0.00547316	0.0263332	0.207843	0.843552	-0.0622185	0.0731648
endogenous	293t	ENSG00000070601	time	-0.188634	0.0426473	-4.42313	0.00687193	-0.298263	-0.0790059
endogenous	293t	ENSG00000070610	time	0.0248519	0.0128602	1.93247	0.111138	-0.00820621	0.0579101
endogenous	293t	ENSG00000070614	time	-0.0298785	0.0325104	-0.919045	0.400237	-0.113449	0.0536921
endogenous	293t	ENSG00000070669	time	0.0252833	0.00900694	2.8071	0.037677	0.00213027	0.0484364
endogenous	293t	ENSG00000070718	time	-0.0170309	0.00954635	-1.78402	0.134496	-0.0415706	0.00750876
endogenous	293t	ENSG00000070731	time	-0.0239712	0.0339659	-0.705744	0.511862	-0.111283	0.0633409
endogenous	293t	ENSG00000070756	time	0.0523351	0.0116865	4.47825	0.00652926	0.022294	0.0823763
endogenous	293t	ENSG00000070759	time	0.00664206	0.0192623	0.344821	0.74426	-0.0428733	0.0561574
endogenous	293t	ENSG00000070761	time	-0.0200435	0.0104701	-1.91435	0.11375	-0.0469577	0.00687083
endogenous	293t	ENSG00000070770	time	0.0066949	0.0150523	0.444776	0.675074	-0.0319982	0.0453881
endogenous	293t	ENSG00000070778	time	-0.0556128	0.0523301	-1.06273	0.336514	-0.190132	0.078906
endogenous	293t	ENSG00000070785	time	0.0310994	0.0110364	2.8179	0.0372005	0.00272949	0.0594693
endogenous	293t	ENSG00000070814	time	0.0466426	0.0147821	3.15534	0.0252269	0.00864397	0.0846412
endogenous	293t	ENSG00000070831	time	0.0461761	0.0105619	4.37197	0.00720873	0.019026	0.0733263
endogenous	293t	ENSG00000070882	time	0.0295444	0.0155633	1.89833	0.116112	-0.0104624	0.0695512
endogenous	293t	ENSG00000070886	time	0.086262	0.0247932	3.47926	0.0176727	0.0225291	0.149995
endogenous	293t	ENSG00000070950	time	0.0150546	0.0129015	1.16689	0.295874	-0.0181097	0.0482189
endogenous	293t	ENSG00000070961	time	0.000342707	0.0118056	0.0290293	0.977964	-0.0300045	0.0306899
endogenous	293t	ENSG00000071051	time	0.0230474	0.0233107	0.988703	0.368209	-0.0368747	0.0829694
endogenous	293t	ENSG00000071054	time	0.0207576	0.00518523	4.00322	0.0102905	0.00742856	0.0340867
endogenous	293t	ENSG00000071073	time	0.0155145	0.0294446	0.526904	0.620791	-0.0601753	0.0912043
endogenous	293t	ENSG00000071082	time	0.0570707	0.0116798	4.88628	0.00452816	0.0270469	0.0870945
endogenous	293t	ENSG00000071127	time	0.0199867	0.00621199	3.21744	0.0235326	0.0040183	0.0359551
endogenous	293t	ENSG00000071189	time	-0.00958379	0.00676709	-1.41623	0.215879	-0.0269792	0.00781157
endogenous	293t	ENSG00000071205	time	-0.0110833	0.00937258	-1.18253	0.29016	-0.0351763	0.0130096
endogenous	293t	ENSG00000071242	time	-0.0247144	0.0211473	-1.16868	0.295215	-0.0790753	0.0296464
endogenous	293t	ENSG00000071243	time	-0.00143359	0.0128597	-0.111479	0.915573	-0.0344906	0.0316234
endogenous	293t	ENSG00000071246	time	0.0128129	0.0204391	0.626883	0.558244	-0.0397275	0.0653533
endogenous	293t	ENSG00000071282	time	-0.013727	0.0405758	-0.338305	0.748877	-0.11803	0.0905764
endogenous	293t	ENSG00000071462	time	0.0589887	0.00968124	6.09309	0.00172304	0.0341023	0.0838751
endogenous	293t	ENSG00000071537	time	0.00121236	0.0115641	0.104838	0.92058	-0.0285142	0.0309389
endogenous	293t	ENSG00000071539	time	0.0411331	0.0147625	2.78633	0.0386121	0.00318493	0.0790812
endogenous	293t	ENSG00000071553	time	0.0352662	0.0190938	1.847	0.124025	-0.0138158	0.0843483
endogenous	293t	ENSG00000071564	time	0.0300305	0.0187955	1.59775	0.170989	-0.0182847	0.0783458
endogenous	293t	ENSG00000071575	time	0.0482225	0.0204459	2.35854	0.0648688	-0.00433548	0.10078
endogenous	293t	ENSG00000071626	time	0.0482384	0.0116758	4.13149	0.00907177	0.0182249	0.0782519
endogenous	293t	ENSG00000071655	time	-0.0120984	0.0250661	-0.482661	0.649726	-0.0765328	0.052336
endogenous	293t	ENSG00000071794	time	0.0311409	0.00597351	5.21317	0.00342929	0.0157855	0.0464963
endogenous	293t	ENSG00000071859	time	0.0373203	0.0190599	1.95805	0.107556	-0.0116747	0.0863153
endogenous	293t	ENSG00000071889	time	0.0395048	0.0143301	2.75678	0.0399873	0.00266818	0.0763414
endogenous	293t	ENSG00000071894	time	0.00978999	0.0177429	0.551769	0.60486	-0.0358197	0.0553996
endogenous	293t	ENSG00000071967	time	-0.0383704	0.0281979	-1.36075	0.231716	-0.110855	0.0341146
endogenous	293t	ENSG00000071994	time	0.0283499	0.00922292	3.07386	0.0276621	0.00464167	0.0520582
endogenous	293t	ENSG00000072041	time	0.0174768	0.00913998	1.91213	0.114074	-0.00601825	0.0409719
endogenous	293t	ENSG00000072042	time	0.00639144	0.00781717	0.817615	0.450766	-0.0137032	0.0264861
endogenous	293t	ENSG00000072062	time	0.0420507	0.0241555	1.74083	0.142193	-0.020043	0.104144
endogenous	293t	ENSG00000072071	time	-0.0437613	0.0261916	-1.67082	0.155623	-0.111089	0.0235663
endogenous	293t	ENSG00000072080	time	-0.207005	0.0352479	-5.87282	0.00203147	-0.297612	-0.116397
endogenous	293t	ENSG00000072110	time	0.0256252	0.0194741	1.31586	0.24532	-0.0244346	0.075685
endogenous	293t	ENSG00000072121	time	-0.0287429	0.0427867	-0.671772	0.531513	-0.13873	0.0812438
endogenous	293t	ENSG00000072133	time	-0.0101263	0.00910992	-1.11157	0.316895	-0.0335441	0.0132915
endogenous	293t	ENSG00000072134	time	0.0112842	0.0244929	0.460714	0.664349	-0.0516768	0.0742453
endogenous	293t	ENSG00000072135	time	0.0538121	0.0146473	3.67385	0.0143855	0.0161599	0.0914642
endogenous	293t	ENSG00000072195	time	-0.00966837	0.042134	-0.229467	0.827597	-0.117977	0.0986405
endogenous	293t	ENSG00000072201	time	-0.0105753	0.0120105	-0.880505	0.41889	-0.0414492	0.0202986
endogenous	293t	ENSG00000072210	time	0.0617304	0.00880781	7.00859	0.000911587	0.0390892	0.0843716
endogenous	293t	ENSG00000072274	time	0.019056	0.00823441	2.3142	0.0685477	-0.00211119	0.0402233
endogenous	293t	ENSG00000072310	time	-0.00135515	0.0590456	-0.0229509	0.982577	-0.153137	0.150426
endogenous	293t	ENSG00000072364	time	-0.00209586	0.0102561	-0.204352	0.846136	-0.02846	0.0242683
endogenous	293t	ENSG00000072401	time	-0.00608511	0.0130715	-0.465524	0.661129	-0.0396866	0.0275163
endogenous	293t	ENSG00000072415	time	0.0118162	0.0175111	0.674785	0.52975	-0.0331975	0.05683
endogenous	293t	ENSG00000072422	time	0.0136931	0.0498834	0.274503	0.794679	-0.114536	0.141923
endogenous	293t	ENSG00000072501	time	0.0311898	0.00907303	3.43764	0.0184824	0.00786684	0.0545128
endogenous	293t	ENSG00000072506	time	0.0415151	0.0155561	2.66874	0.0444157	0.00152691	0.0815034
endogenous	293t	ENSG00000072518	time	-0.0313137	0.0124991	-2.50529	0.0541388	-0.0634436	0.000816088
endogenous	293t	ENSG00000072571	time	0.0347122	0.00574843	6.03857	0.00179392	0.0199354	0.049489
endogenous	293t	ENSG00000072609	time	0.0431593	0.0348697	1.23773	0.270764	-0.046476	0.132795
endogenous	293t	ENSG00000072657	time	-0.0483066	0.05896	-0.819311	0.449883	-0.199868	0.103255
endogenous	293t	ENSG00000072682	time	0.0439355	0.023946	1.83478	0.125991	-0.0176196	0.105491
endogenous	293t	ENSG00000072736	time	-0.0101671	0.00855355	-1.18864	0.287954	-0.0321547	0.0118205
endogenous	293t	ENSG00000072756	time	-0.00646294	0.0166241	-0.388769	0.713451	-0.0491966	0.0362708
endogenous	293t	ENSG00000072778	time	0.0511887	0.0188693	2.71281	0.0421347	0.00268372	0.0996937
endogenous	293t	ENSG00000072786	time	-0.0147519	0.0249533	-0.591181	0.580112	-0.0788963	0.0493926
endogenous	293t	ENSG00000072803	time	-0.0234148	0.00937689	-2.49708	0.0546853	-0.0475189	0.000689246
endogenous	293t	ENSG00000072818	time	-0.185396	0.226215	-0.819558	0.449754	-0.7669	0.396107
endogenous	293t	ENSG00000072832	time	0.0222136	0.0151291	1.46827	0.201964	-0.0166771	0.0611042
endogenous	293t	ENSG00000072840	time	0.00506536	0.0266762	0.189883	0.856869	-0.0635079	0.0736386
endogenous	293t	ENSG00000072849	time	0.024097	0.00589842	4.08533	0.00949013	0.00893462	0.0392594
endogenous	293t	ENSG00000072858	time	-0.138317	0.0557489	-2.48108	0.0557673	-0.281625	0.00498973
endogenous	293t	ENSG00000072864	time	0.00680322	0.0149097	0.456295	0.667314	-0.0315234	0.0451298
endogenous	293t	ENSG00000072954	time	0.0979011	0.0294426	3.32516	0.0208897	0.0222166	0.173586
endogenous	293t	ENSG00000072958	time	0.0311435	0.0122514	2.54204	0.0517648	-0.000349628	0.0626367
endogenous	293t	ENSG00000073008	time	-0.0206849	0.0257409	-0.803578	0.458124	-0.0868541	0.0454843
endogenous	293t	ENSG00000073050	time	0.0272046	0.0110414	2.46388	0.0569567	-0.00117816	0.0555873
endogenous	293t	ENSG00000073060	time	0.0558287	0.0104469	5.34406	0.00307905	0.0289742	0.0826833
endogenous	293t	ENSG00000073111	time	0.0205014	0.00939148	2.18298	0.080809	-0.00364019	0.044643
endogenous	293t	ENSG00000073150	time	0.0560055	0.0209324	2.67554	0.0440547	0.00219709	0.109814
endogenous	293t	ENSG00000073169	time	0.0378783	0.0288096	1.31478	0.245656	-0.0361791	0.111936
endogenous	293t	ENSG00000073331	time	-0.0215131	0.0481853	-0.446466	0.673933	-0.145377	0.102351
endogenous	293t	ENSG00000073350	time	0.0623356	0.0354307	1.75937	0.138837	-0.0287419	0.153413
endogenous	293t	ENSG00000073417	time	-0.016617	0.0119223	-1.39378	0.222162	-0.0472643	0.0140302
endogenous	293t	ENSG00000073536	time	0.00880877	0.0239396	0.367957	0.727968	-0.0527301	0.0703476
endogenous	293t	ENSG00000073578	time	0.0213119	0.0075656	2.81695	0.0372419	0.00186395	0.0407599
endogenous	293t	ENSG00000073584	time	0.0323787	0.00796205	4.06662	0.00966596	0.0119116	0.0528458
endogenous	293t	ENSG00000073605	time	-0.0381016	0.0332598	-1.14558	0.303824	-0.123599	0.0473954
endogenous	293t	ENSG00000073614	time	-0.0247814	0.00869996	-2.84844	0.0358892	-0.0471453	-0.00241739
endogenous	293t	ENSG00000073670	time	0.0298239	0.0394449	0.75609	0.483675	-0.0715724	0.13122
endogenous	293t	ENSG00000073711	time	-0.0160308	0.0147485	-1.08694	0.326662	-0.0539431	0.0218816
endogenous	293t	ENSG00000073712	time	0.00801363	0.0127387	0.629078	0.556916	-0.0247322	0.0407594
endogenous	293t	ENSG00000073756	time	-0.121867	0.0514735	-2.36757	0.0641455	-0.254184	0.0104496
endogenous	293t	ENSG00000073792	time	0.00546055	0.0240994	0.226584	0.829719	-0.0564889	0.06741
endogenous	293t	ENSG00000073803	time	0.0648462	0.021931	2.95683	0.0316345	0.00847082	0.121222
endogenous	293t	ENSG00000073849	time	0.0109701	0.029583	0.370824	0.725961	-0.0650755	0.0870156
endogenous	293t	ENSG00000073910	time	-0.0825423	0.0672789	-1.22687	0.274487	-0.255488	0.0904037
endogenous	293t	ENSG00000073921	time	0.0153958	0.00836414	1.84069	0.125037	-0.00610496	0.0368965
endogenous	293t	ENSG00000073969	time	0.0417557	0.0189449	2.20406	0.0786908	-0.00694376	0.0904552
endogenous	293t	ENSG00000074047	time	-0.134414	0.0343329	-3.91502	0.0112381	-0.222669	-0.0461584
endogenous	293t	ENSG00000074054	time	0.0232949	0.017461	1.33411	0.239702	-0.0215901	0.0681799
endogenous	293t	ENSG00000074071	time	0.0208309	0.00773212	2.69407	0.0430884	0.000954822	0.0407069
endogenous	293t	ENSG00000074181	time	-0.045935	0.0535091	-0.858453	0.429864	-0.183484	0.0916144
endogenous	293t	ENSG00000074201	time	0.0388768	0.00490879	7.91983	0.000516726	0.0262584	0.0514953
endogenous	293t	ENSG00000074211	time	0.00442012	0.0332004	0.133135	0.899279	-0.0809243	0.0897645
endogenous	293t	ENSG00000074219	time	0.0208375	0.0176102	1.18326	0.289894	-0.0244309	0.0661058
endogenous	293t	ENSG00000074266	time	-0.0595343	0.0167471	-3.55491	0.0163024	-0.102584	-0.0164846
endogenous	293t	ENSG00000074317	time	0.00951404	0.0293377	0.324294	0.758843	-0.0659009	0.084929
endogenous	293t	ENSG00000074319	time	0.0175784	0.00880013	1.99751	0.102264	-0.00504309	0.0401998
endogenous	293t	ENSG00000074356	time	-0.000921571	0.0220398	-0.0418139	0.968265	-0.0575767	0.0557335
endogenous	293t	ENSG00000074370	time	-0.0647912	0.028701	-2.25746	0.0735858	-0.138569	0.00898697
endogenous	293t	ENSG00000074410	time	-0.00489965	0.0211804	-0.231329	0.826228	-0.0593456	0.0495463
endogenous	293t	ENSG00000074416	time	-0.176234	0.0784579	-2.24623	0.0746292	-0.377917	0.0254481
endogenous	293t	ENSG00000074527	time	-0.18915	0.101921	-1.85584	0.122624	-0.451147	0.0728469
endogenous	293t	ENSG00000074582	time	0.0303453	0.0146169	2.07604	0.0925265	-0.0072287	0.0679193
endogenous	293t	ENSG00000074590	time	0.00157444	0.0539967	0.0291581	0.977867	-0.137229	0.140377
endogenous	293t	ENSG00000074603	time	0.0199178	0.0311802	0.638794	0.551066	-0.0602336	0.100069
endogenous	293t	ENSG00000074621	time	0.0113009	0.0473764	0.238535	0.820934	-0.110484	0.133086
endogenous	293t	ENSG00000074657	time	0.0448375	0.022936	1.95489	0.107992	-0.0141214	0.103796
endogenous	293t	ENSG00000074695	time	0.0142485	0.0134269	1.06119	0.337151	-0.0202665	0.0487634
endogenous	293t	ENSG00000074696	time	0.0483285	0.0130719	3.69714	0.014041	0.0147262	0.0819308
endogenous	293t	ENSG00000074755	time	-0.0277885	0.0256021	-1.0854	0.327282	-0.0936008	0.0380238
endogenous	293t	ENSG00000074800	time	0.0475694	0.0100413	4.73736	0.00516217	0.0217574	0.0733815
endogenous	293t	ENSG00000074842	time	0.0389114	0.0123638	3.14722	0.0254585	0.0071294	0.0706935
endogenous	293t	ENSG00000074855	time	0.0606885	0.0299384	2.02711	0.0984728	-0.0162705	0.137648
endogenous	293t	ENSG00000074935	time	-0.0130237	0.0218236	-0.596771	0.576653	-0.0691229	0.0430756
endogenous	293t	ENSG00000074964	time	-0.100709	0.0687658	-1.46452	0.202935	-0.277477	0.076059
endogenous	293t	ENSG00000075043	time	-0.0568372	0.0530153	-1.07209	0.332676	-0.193117	0.079443
endogenous	293t	ENSG00000075089	time	0.0214289	0.0101767	2.10568	0.0891091	-0.0047312	0.0475889
endogenous	293t	ENSG00000075131	time	0.00956925	0.00681765	1.4036	0.219393	-0.00795608	0.0270946
endogenous	293t	ENSG00000075142	time	0.0293407	0.00902848	3.2498	0.022701	0.0061323	0.0525492
endogenous	293t	ENSG00000075151	time	0.0204078	0.0091402	2.23275	0.075902	-0.00308782	0.0439035
endogenous	293t	ENSG00000075188	time	0.0127479	0.00823808	1.54743	0.182433	-0.00842876	0.0339245
endogenous	293t	ENSG00000075213	time	0.0397646	0.0413796	0.96097	0.380702	-0.0666051	0.146134
endogenous	293t	ENSG00000075218	time	-0.00395088	0.014509	-0.272305	0.796275	-0.0412475	0.0333457
endogenous	293t	ENSG00000075223	time	-0.00652828	0.0156603	-0.416868	0.694068	-0.0467844	0.0337279
endogenous	293t	ENSG00000075234	time	-0.000105659	0.0243797	-0.00433387	0.99671	-0.0627757	0.0625644
endogenous	293t	ENSG00000075239	time	0.0316676	0.0117036	2.70579	0.0424892	0.00158241	0.0617527
endogenous	293t	ENSG00000075240	time	-0.0024695	0.048004	-0.0514437	0.960964	-0.125868	0.120929
endogenous	293t	ENSG00000075275	time	-0.018055	0.036216	-0.498536	0.63926	-0.111151	0.0750412
endogenous	293t	ENSG00000075292	time	-0.0165638	0.0136372	-1.21461	0.278744	-0.0516192	0.0184917
endogenous	293t	ENSG00000075303	time	-0.00600926	0.0200813	-0.299247	0.776791	-0.0576299	0.0456114
endogenous	293t	ENSG00000075336	time	0.00355485	0.0108183	0.328597	0.755776	-0.0242544	0.0313641
endogenous	293t	ENSG00000075340	time	0.0470203	0.0146081	3.21878	0.0234976	0.00946895	0.0845716
endogenous	293t	ENSG00000075391	time	-0.0467317	0.0180897	-2.58333	0.0492329	-0.0932327	-0.000230654
endogenous	293t	ENSG00000075399	time	-0.0455594	0.104251	-0.437016	0.680329	-0.313545	0.222426
endogenous	293t	ENSG00000075407	time	-0.0387665	0.0173844	-2.22996	0.0761686	-0.0834545	0.00592145
endogenous	293t	ENSG00000075413	time	0.0487722	0.0200889	2.42783	0.05954	-0.0028678	0.100412
endogenous	293t	ENSG00000075415	time	0.0387758	0.00672042	5.76985	0.0021977	0.0215005	0.0560512
endogenous	293t	ENSG00000075420	time	-0.0728493	0.018153	-4.01307	0.0101904	-0.119513	-0.0261855
endogenous	293t	ENSG00000075426	time	-0.0497102	0.0576255	-0.862643	0.427762	-0.197841	0.0984208
endogenous	293t	ENSG00000075539	time	-0.0256792	0.0225536	-1.13858	0.306472	-0.083655	0.0322967
endogenous	293t	ENSG00000075568	time	0.0333207	0.0208577	1.59753	0.171039	-0.0202956	0.086937
endogenous	293t	ENSG00000075618	time	0.0555613	0.0156048	3.56052	0.0162056	0.0154478	0.0956747
endogenous	293t	ENSG00000075624	time	0.0463226	0.0156782	2.95459	0.0317167	0.0060205	0.0866247
endogenous	293t	ENSG00000075643	time	0.00994739	0.0153241	0.649134	0.544885	-0.0294444	0.0493392
endogenous	293t	ENSG00000075651	time	-0.0250539	0.0427096	-0.58661	0.582949	-0.134843	0.0847347
endogenous	293t	ENSG00000075702	time	0.0113698	0.028517	0.398703	0.70657	-0.0619356	0.0846752
endogenous	293t	ENSG00000075711	time	-0.0273982	0.0528707	-0.518212	0.626418	-0.163307	0.10851
endogenous	293t	ENSG00000075785	time	0.00956266	0.0174628	0.547601	0.607513	-0.035327	0.0544523
endogenous	293t	ENSG00000075790	time	0.0259236	0.036729	0.705806	0.511827	-0.0684914	0.120339
endogenous	293t	ENSG00000075826	time	0.033819	0.0571643	0.59161	0.579845	-0.113127	0.180765
endogenous	293t	ENSG00000075856	time	-0.0172525	0.0137227	-1.25722	0.264201	-0.0525278	0.0180228
endogenous	293t	ENSG00000075914	time	0.014289	0.0171951	0.830992	0.443837	-0.0299124	0.0584904
endogenous	293t	ENSG00000075945	time	0.0240757	0.00527914	4.56054	0.00605395	0.0105052	0.0376462
endogenous	293t	ENSG00000075975	time	0.0209322	0.00607222	3.44721	0.0182926	0.00532306	0.0365413
endogenous	293t	ENSG00000076003	time	0.0473284	0.0130101	3.63781	0.0149377	0.0138848	0.080772
endogenous	293t	ENSG00000076043	time	0.0458006	0.00685388	6.68243	0.00113421	0.0281821	0.063419
endogenous	293t	ENSG00000076053	time	-0.0785588	0.0175446	-4.47766	0.00653282	-0.123659	-0.0334589
endogenous	293t	ENSG00000076067	time	0.00985183	0.0351596	0.280203	0.790545	-0.0805289	0.100233
endogenous	293t	ENSG00000076108	time	0.0340335	0.0304795	1.1166	0.31493	-0.0443166	0.112384
endogenous	293t	ENSG00000076201	time	0.00503726	0.0668766	0.0753217	0.94288	-0.166875	0.176949
endogenous	293t	ENSG00000076248	time	0.0424891	0.0117933	3.60282	0.0154972	0.0121735	0.0728047
endogenous	293t	ENSG00000076258	time	-0.00973227	0.0342702	-0.283986	0.787805	-0.0978267	0.0783621
endogenous	293t	ENSG00000076321	time	-0.00617106	0.0140933	-0.437872	0.679749	-0.0423991	0.030057
endogenous	293t	ENSG00000076351	time	-0.0555747	0.0217823	-2.55137	0.0511809	-0.111568	0.000418543
endogenous	293t	ENSG00000076356	time	-0.0644674	0.0661049	-0.975229	0.374236	-0.234395	0.105461
endogenous	293t	ENSG00000076382	time	0.027045	0.0123643	2.18734	0.0803655	-0.00473851	0.0588285
endogenous	293t	ENSG00000076513	time	0.0256171	0.00767807	3.3364	0.0206338	0.00587998	0.0453542
endogenous	293t	ENSG00000076554	time	0.0337164	0.0139679	2.41384	0.060576	-0.00218932	0.069622
endogenous	293t	ENSG00000076555	time	0.00554948	0.0254352	0.218181	0.835913	-0.0598337	0.0709327
endogenous	293t	ENSG00000076604	time	-0.029459	0.0181971	-1.61889	0.166396	-0.0762361	0.0173181
endogenous	293t	ENSG00000076641	time	-0.0660825	0.0437006	-1.51216	0.190897	-0.178418	0.0462534
endogenous	293t	ENSG00000076650	time	-0.0736569	0.0310025	-2.37583	0.0634919	-0.153351	0.00603769
endogenous	293t	ENSG00000076662	time	-0.0426164	0.0447388	-0.952559	0.384558	-0.157621	0.0723885
endogenous	293t	ENSG00000076685	time	0.0309039	0.0188363	1.64065	0.161794	-0.0175165	0.0793243
endogenous	293t	ENSG00000076706	time	0.0621982	0.0344723	1.8043	0.13103	-0.0264155	0.150812
endogenous	293t	ENSG00000076716	time	0.0594025	0.00749946	7.9209	0.0005164	0.0401245	0.0786804
endogenous	293t	ENSG00000076770	time	0.0435118	0.016743	2.5988	0.0483195	0.00047246	0.0865512
endogenous	293t	ENSG00000076826	time	0.0176328	0.053631	0.32878	0.755646	-0.12023	0.155496
endogenous	293t	ENSG00000076864	time	0.0327317	0.0280505	1.16689	0.295876	-0.0393744	0.104838
endogenous	293t	ENSG00000076924	time	0.0132428	0.00968682	1.3671	0.229851	-0.0116579	0.0381436
endogenous	293t	ENSG00000076928	time	-0.0119194	0.0429312	-0.277639	0.792403	-0.122278	0.0984388
endogenous	293t	ENSG00000076944	time	0.111522	0.0214336	5.20313	0.00345802	0.056425	0.166619
endogenous	293t	ENSG00000076984	time	0.0312586	0.0253455	1.2333	0.272278	-0.0338941	0.0964114
endogenous	293t	ENSG00000077044	time	0.00389154	0.0281026	0.138476	0.895268	-0.0683484	0.0761315
endogenous	293t	ENSG00000077063	time	0.00109818	0.0580292	0.0189246	0.985633	-0.148071	0.150267
endogenous	293t	ENSG00000077092	time	-0.112074	0.0211714	-5.29366	0.00320871	-0.166497	-0.0576514
endogenous	293t	ENSG00000077097	time	0.0210635	0.00489419	4.30378	0.00768786	0.00848257	0.0336444
endogenous	293t	ENSG00000077147	time	0.0324179	0.01239	2.61645	0.0472999	0.000568329	0.0642674
endogenous	293t	ENSG00000077150	time	0.0134188	0.0310035	0.432817	0.683181	-0.0662782	0.0931159
endogenous	293t	ENSG00000077152	time	0.00765351	0.00585012	1.30826	0.247694	-0.00738471	0.0226917
endogenous	293t	ENSG00000077157	time	-0.0482096	0.0207759	-2.32046	0.0680145	-0.101616	0.00519647
endogenous	293t	ENSG00000077232	time	0.0291541	0.00877322	3.32308	0.0209373	0.00660187	0.0517064
endogenous	293t	ENSG00000077235	time	0.0211521	0.0138016	1.53259	0.18595	-0.0143259	0.0566302
endogenous	293t	ENSG00000077238	time	-0.0238497	0.0417703	-0.570971	0.592723	-0.131224	0.0835244
endogenous	293t	ENSG00000077254	time	-0.00852871	0.00668326	-1.27613	0.257972	-0.0257086	0.00865116
endogenous	293t	ENSG00000077264	time	0.0132453	0.0693085	0.191106	0.85596	-0.164918	0.191408
endogenous	293t	ENSG00000077312	time	0.032267	0.0112866	2.85888	0.0354528	0.00325395	0.0612801
endogenous	293t	ENSG00000077348	time	0.0685526	0.0182795	3.75025	0.0132903	0.0215637	0.115541
endogenous	293t	ENSG00000077380	time	0.0473403	0.0146446	3.2326	0.0231387	0.00969508	0.0849856
endogenous	293t	ENSG00000077454	time	-0.0393745	0.0135876	-2.89784	0.033876	-0.0743025	-0.00444659
endogenous	293t	ENSG00000077458	time	-0.0040486	0.0121939	-0.332019	0.753341	-0.035394	0.0272968
endogenous	293t	ENSG00000077463	time	0.0365317	0.0286747	1.27401	0.258665	-0.0371789	0.110242
endogenous	293t	ENSG00000077514	time	-0.0273872	0.0137264	-1.99522	0.102564	-0.0626721	0.00789774
endogenous	293t	ENSG00000077522	time	-0.102977	0.0436693	-2.3581	0.064904	-0.215232	0.00927897
endogenous	293t	ENSG00000077549	time	0.0402504	0.0145224	2.7716	0.0392906	0.00291934	0.0775814
endogenous	293t	ENSG00000077585	time	-0.0122193	0.0217433	-0.561978	0.598388	-0.0681123	0.0436738
endogenous	293t	ENSG00000077616	time	0.0208526	0.0203995	1.02221	0.353569	-0.0315861	0.0732913
endogenous	293t	ENSG00000077684	time	-0.0460699	0.00707082	-6.5155	0.00127279	-0.064246	-0.0278938
endogenous	293t	ENSG00000077713	time	0.0664886	0.0312108	2.13031	0.0863707	-0.0137414	0.146719
endogenous	293t	ENSG00000077721	time	0.0246998	0.0121113	2.03939	0.0969437	-0.0064334	0.055833
endogenous	293t	ENSG00000077782	time	0.00241032	0.0165936	0.145256	0.890183	-0.0402448	0.0450654
endogenous	293t	ENSG00000077942	time	0.0719207	0.0269223	2.67141	0.0442733	0.00271465	0.141127
endogenous	293t	ENSG00000077943	time	0.101577	0.0468751	2.16697	0.0824579	-0.0189194	0.222073
endogenous	293t	ENSG00000078018	time	-0.0306604	0.0662308	-0.462932	0.662863	-0.200912	0.139591
endogenous	293t	ENSG00000078043	time	0.0251729	0.0111099	2.26582	0.0728193	-0.00338591	0.0537318
endogenous	293t	ENSG00000078053	time	0.0273819	0.0170737	1.60374	0.169675	-0.0165076	0.0712713
endogenous	293t	ENSG00000078061	time	0.0180348	0.0267277	0.67476	0.529764	-0.050671	0.0867406
endogenous	293t	ENSG00000078070	time	-0.00890036	0.0332898	-0.26736	0.79987	-0.0944746	0.0766739
endogenous	293t	ENSG00000078081	time	-0.112026	0.0567378	-1.97445	0.105323	-0.257875	0.0338234
endogenous	293t	ENSG00000078114	time	0.0202705	0.0187337	1.08204	0.328637	-0.0278859	0.068427
endogenous	293t	ENSG00000078124	time	0.0124808	0.0209496	0.595754	0.577281	-0.0413719	0.0663336
endogenous	293t	ENSG00000078140	time	0.0493285	0.0133793	3.68692	0.0141911	0.0149358	0.0837212
endogenous	293t	ENSG00000078142	time	-0.00972735	0.00743259	-1.30874	0.247544	-0.0288334	0.00937874
endogenous	293t	ENSG00000078177	time	0.0289136	0.0125995	2.29483	0.0702246	-0.00347437	0.0613016
endogenous	293t	ENSG00000078237	time	-0.0140531	0.0196653	-0.714617	0.506813	-0.0646044	0.0364981
endogenous	293t	ENSG00000078246	time	-0.0248117	0.0378562	-0.65542	0.54115	-0.122124	0.0725008
endogenous	293t	ENSG00000078269	time	-0.0077028	0.0337406	-0.228294	0.82846	-0.0944359	0.0790303
endogenous	293t	ENSG00000078304	time	0.0454475	0.0127289	3.57041	0.0160368	0.0127267	0.0781683
endogenous	293t	ENSG00000078369	time	0.0543477	0.0197498	2.75181	0.0402236	0.00357924	0.105116
endogenous	293t	ENSG00000078399	time	0.0667655	0.1124	0.593999	0.578366	-0.222168	0.355699
endogenous	293t	ENSG00000078403	time	-0.0338033	0.0193439	-1.74749	0.140978	-0.0835284	0.0159219
endogenous	293t	ENSG00000078487	time	0.00872449	0.0428096	0.203798	0.846547	-0.101321	0.11877
endogenous	293t	ENSG00000078549	time	-0.0262619	0.0312576	-0.840175	0.439126	-0.106612	0.0540884
endogenous	293t	ENSG00000078618	time	0.0221475	0.012772	1.73407	0.143437	-0.0106839	0.054979
endogenous	293t	ENSG00000078668	time	0.0423411	0.00695645	6.08659	0.00173131	0.0244589	0.0602232
endogenous	293t	ENSG00000078674	time	0.0144116	0.00772256	1.86616	0.121008	-0.00543991	0.034263
endogenous	293t	ENSG00000078687	time	-0.0227607	0.0330979	-0.687678	0.522249	-0.107842	0.0623202
endogenous	293t	ENSG00000078699	time	-0.0518336	0.0227405	-2.27935	0.0715965	-0.11029	0.00662282
endogenous	293t	ENSG00000078747	time	0.0208197	0.0207505	1.00334	0.361754	-0.0325211	0.0741604
endogenous	293t	ENSG00000078795	time	-0.130097	0.0158929	-8.18587	0.000442517	-0.170952	-0.0892434
endogenous	293t	ENSG00000078804	time	-0.00704397	0.0403619	-0.17452	0.868303	-0.110797	0.0967095
endogenous	293t	ENSG00000078808	time	0.05796	0.0134114	4.32171	0.0075584	0.023485	0.092435
endogenous	293t	ENSG00000078814	time	-0.012366	0.113414	-0.109034	0.917416	-0.303906	0.279174
endogenous	293t	ENSG00000078900	time	0.0111807	0.03941	0.283702	0.788011	-0.0901259	0.112487
endogenous	293t	ENSG00000078902	time	0.0122303	0.0370121	0.33044	0.754465	-0.0829124	0.107373
endogenous	293t	ENSG00000078967	time	0.0140385	0.0181023	0.775506	0.473106	-0.0324951	0.060572
endogenous	293t	ENSG00000079101	time	0.0183411	0.0569575	0.322014	0.760469	-0.128073	0.164755
endogenous	293t	ENSG00000079102	time	-0.0801425	0.0420538	-1.90571	0.115017	-0.188245	0.0279602
endogenous	293t	ENSG00000079134	time	-0.00631851	0.0108964	-0.579874	0.587147	-0.0343285	0.0216915
endogenous	293t	ENSG00000079150	time	0.053763	0.0208386	2.57997	0.0494337	0.000195696	0.10733
endogenous	293t	ENSG00000079156	time	-0.0278331	0.0106578	-2.61151	0.0475828	-0.05523	-0.000436237
endogenous	293t	ENSG00000079215	time	0.00855431	0.00871954	0.981051	0.371622	-0.01386	0.0309686
endogenous	293t	ENSG00000079246	time	0.0261481	0.0073801	3.54305	0.016509	0.00717691	0.0451192
endogenous	293t	ENSG00000079257	time	0.0516004	0.0398075	1.29625	0.251493	-0.0507281	0.153929
endogenous	293t	ENSG00000079277	time	0.0410987	0.0172141	2.3875	0.0625808	-0.00315153	0.085349
endogenous	293t	ENSG00000079308	time	-0.0492778	0.0676945	-0.727945	0.499294	-0.223292	0.124736
endogenous	293t	ENSG00000079313	time	0.148654	0.374801	0.39662	0.70801	-0.814804	1.11211
endogenous	293t	ENSG00000079332	time	0.0332725	0.0158989	2.09275	0.090583	-0.00759701	0.074142
endogenous	293t	ENSG00000079335	time	-0.00669886	0.0369053	-0.181515	0.863092	-0.101567	0.0881692
endogenous	293t	ENSG00000079337	time	0.00355218	0.0696351	0.0510113	0.961292	-0.175451	0.182555
endogenous	293t	ENSG00000079387	time	-0.0205827	0.0126951	-1.62132	0.165876	-0.0532164	0.012051
endogenous	293t	ENSG00000079432	time	-0.0352308	0.0278611	-1.26452	0.261782	-0.10685	0.0363884
endogenous	293t	ENSG00000079435	time	-0.00677728	0.0261641	-0.25903	0.805938	-0.0740342	0.0604796
endogenous	293t	ENSG00000079459	time	0.0328348	0.0119477	2.74822	0.0403955	0.00212236	0.0635473
endogenous	293t	ENSG00000079462	time	0.0302934	0.017607	1.72053	0.145962	-0.0149669	0.0755537
endogenous	293t	ENSG00000079482	time	0.131951	0.104635	1.26105	0.262928	-0.137023	0.400924
endogenous	293t	ENSG00000079616	time	0.0188683	0.0132722	1.42164	0.214393	-0.0152491	0.0529857
endogenous	293t	ENSG00000079691	time	-0.00430187	0.00805578	-0.53401	0.616213	-0.0250099	0.0164062
endogenous	293t	ENSG00000079739	time	0.0498283	0.0120789	4.12523	0.00912724	0.0187785	0.0808781
endogenous	293t	ENSG00000079785	time	0.03251	0.0066914	4.85848	0.00463929	0.0153093	0.0497108
endogenous	293t	ENSG00000079805	time	0.0332172	0.0124757	2.66255	0.0447467	0.00114737	0.065287
endogenous	293t	ENSG00000079819	time	0.0334128	0.0125928	2.65333	0.0452449	0.00104205	0.0657835
endogenous	293t	ENSG00000079841	time	0.0183565	0.0140708	1.30458	0.248853	-0.0178137	0.0545267
endogenous	293t	ENSG00000079931	time	0.0822873	0.016276	5.05573	0.00391417	0.0404484	0.124126
endogenous	293t	ENSG00000079950	time	0.0237822	0.013888	1.71243	0.147495	-0.0119181	0.0594825
endogenous	293t	ENSG00000079974	time	0.0104853	0.0136421	0.768599	0.476846	-0.0245829	0.0455536
endogenous	293t	ENSG00000079999	time	-0.0127426	0.0143312	-0.88915	0.414648	-0.0495821	0.0240969
endogenous	293t	ENSG00000080166	time	-0.0688524	0.0582678	-1.18165	0.290477	-0.218634	0.0809298
endogenous	293t	ENSG00000080189	time	0.0132859	0.0212492	0.625242	0.559237	-0.041337	0.0679088
endogenous	293t	ENSG00000080200	time	-0.0265937	0.00910741	-2.92001	0.0330135	-0.050005	-0.00318235
endogenous	293t	ENSG00000080224	time	-0.0163951	0.0151451	-1.08253	0.328436	-0.0553267	0.0225366
endogenous	293t	ENSG00000080298	time	0.104702	0.0217734	4.80871	0.00484634	0.0487316	0.160672
endogenous	293t	ENSG00000080345	time	-0.0384368	0.0121299	-3.16875	0.0248497	-0.0696177	-0.00725576
endogenous	293t	ENSG00000080371	time	0.00687875	0.00707806	0.971841	0.375764	-0.011316	0.0250735
endogenous	293t	ENSG00000080493	time	0.00025254	0.0200359	0.0126044	0.990431	-0.0512513	0.0517564
endogenous	293t	ENSG00000080503	time	-0.00711508	0.0110222	-0.645523	0.547039	-0.0354485	0.0212184
endogenous	293t	ENSG00000080546	time	-0.0178179	0.00513086	-3.47269	0.0177978	-0.0310072	-0.00462861
endogenous	293t	ENSG00000080561	time	-0.000380983	0.0207399	-0.0183696	0.986055	-0.0536945	0.0529326
endogenous	293t	ENSG00000080603	time	-0.0118365	0.0155727	-0.760078	0.48149	-0.0518675	0.0281945
endogenous	293t	ENSG00000080608	time	-0.0118877	0.00923985	-1.28657	0.254591	-0.0356395	0.0118641
endogenous	293t	ENSG00000080644	time	0.0197724	0.0313882	0.629932	0.556401	-0.0609134	0.100458
endogenous	293t	ENSG00000080709	time	-0.0477461	0.0552519	-0.864154	0.427006	-0.189776	0.0942834
endogenous	293t	ENSG00000080802	time	-0.112873	0.035672	-3.1642	0.0249771	-0.204571	-0.0211754
endogenous	293t	ENSG00000080815	time	0.0237658	0.00409552	5.80288	0.0021427	0.0132379	0.0342937
endogenous	293t	ENSG00000080819	time	0.0235044	0.0133643	1.75874	0.138948	-0.0108497	0.0578585
endogenous	293t	ENSG00000080822	time	0.00397929	0.00873339	0.455641	0.667753	-0.0184706	0.0264292
endogenous	293t	ENSG00000080823	time	0.00718718	0.0306773	0.234284	0.824056	-0.0716713	0.0860457
endogenous	293t	ENSG00000080824	time	0.0568323	0.00673225	8.44179	0.000382786	0.0395265	0.0741381
endogenous	293t	ENSG00000080839	time	0.0167791	0.010594	1.58383	0.174083	-0.0104536	0.0440117
endogenous	293t	ENSG00000080845	time	0.025983	0.0321602	0.807922	0.455838	-0.0566875	0.108653
endogenous	293t	ENSG00000080854	time	-0.0371039	0.0647827	-0.572743	0.591611	-0.203633	0.129425
endogenous	293t	ENSG00000080986	time	-0.0325693	0.0154973	-2.10161	0.0895702	-0.0724064	0.00726781
endogenous	293t	ENSG00000081014	time	0.0205654	0.0140533	1.46338	0.203233	-0.0155599	0.0566906
endogenous	293t	ENSG00000081019	time	-0.139272	0.0178192	-7.81581	0.000549699	-0.185077	-0.0934658
endogenous	293t	ENSG00000081026	time	-0.0132264	0.0120367	-1.09884	0.321911	-0.0441678	0.0177149
endogenous	293t	ENSG00000081059	time	0.0086166	0.0265505	0.324537	0.75867	-0.0596336	0.0768668
endogenous	293t	ENSG00000081087	time	0.0465762	0.00761312	6.11788	0.0016919	0.027006	0.0661463
endogenous	293t	ENSG00000081154	time	0.0316105	0.0118563	2.66614	0.0445546	0.00113291	0.0620881
endogenous	293t	ENSG00000081177	time	-0.00138745	0.019571	-0.0708931	0.946231	-0.0516963	0.0489214
endogenous	293t	ENSG00000081181	time	0.0233272	0.0232668	1.0026	0.362077	-0.0364818	0.0831363
endogenous	293t	ENSG00000081189	time	-0.0295701	0.025968	-1.13871	0.306423	-0.0963228	0.0371827
endogenous	293t	ENSG00000081307	time	0.0219967	0.00444346	4.95037	0.00428358	0.0105745	0.033419
endogenous	293t	ENSG00000081320	time	-0.0393823	0.019337	-2.03663	0.0972855	-0.0890897	0.010325
endogenous	293t	ENSG00000081377	time	0.0454018	0.0137677	3.29769	0.0215302	0.0100107	0.0807929
endogenous	293t	ENSG00000081386	time	-0.0215568	0.0335635	-0.642269	0.548985	-0.107835	0.064721
endogenous	293t	ENSG00000081479	time	0.0375783	0.0180521	2.08166	0.0918682	-0.00882609	0.0839826
endogenous	293t	ENSG00000081665	time	-0.0890112	0.0558482	-1.59381	0.171861	-0.232573	0.0545511
endogenous	293t	ENSG00000081692	time	-0.0278519	0.0142028	-1.96101	0.107149	-0.0643614	0.00865764
endogenous	293t	ENSG00000081721	time	0.00397756	0.0140075	0.28396	0.787825	-0.0320298	0.0399849
endogenous	293t	ENSG00000081760	time	0.0268492	0.00352556	7.61558	0.000620482	0.0177865	0.035912
endogenous	293t	ENSG00000081791	time	0.0238112	0.0263926	0.90219	0.408313	-0.0440332	0.0916556
endogenous	293t	ENSG00000081803	time	0.00757114	0.013911	0.544256	0.609648	-0.0281882	0.0433305
endogenous	293t	ENSG00000081870	time	0.0209777	0.00703713	2.981	0.0307644	0.00288818	0.0390672
endogenous	293t	ENSG00000081913	time	-0.0645896	0.0385291	-1.67639	0.15451	-0.163632	0.0344525
endogenous	293t	ENSG00000081923	time	0.0464959	0.0576502	0.806518	0.456576	-0.101699	0.194691
endogenous	293t	ENSG00000081985	time	0.0440562	0.0535623	0.822523	0.448214	-0.09363	0.181742
endogenous	293t	ENSG00000082014	time	0.0764498	0.0233588	3.27284	0.0221289	0.016404	0.136496
endogenous	293t	ENSG00000082068	time	0.00315637	0.0115918	0.272295	0.796282	-0.0266412	0.0329539
endogenous	293t	ENSG00000082146	time	0.035354	0.00996499	3.54782	0.0164255	0.00973816	0.0609698
endogenous	293t	ENSG00000082153	time	0.0488419	0.0118482	4.12231	0.00915325	0.0183852	0.0792987
endogenous	293t	ENSG00000082196	time	0.115395	0.0368155	3.13441	0.0258287	0.0207576	0.210032
endogenous	293t	ENSG00000082212	time	0.0345446	0.00457723	7.54706	0.000647147	0.0227785	0.0463108
endogenous	293t	ENSG00000082213	time	0.0230985	0.00616158	3.7488	0.0133101	0.0072597	0.0389374
endogenous	293t	ENSG00000082258	time	-0.0566885	0.0235124	-2.411	0.0607886	-0.117129	0.00375205
endogenous	293t	ENSG00000082269	time	-0.0343138	0.00526006	-6.52345	0.00126576	-0.0478352	-0.0207923
endogenous	293t	ENSG00000082293	time	-0.0692258	0.0504548	-1.37204	0.228409	-0.198924	0.0604724
endogenous	293t	ENSG00000082397	time	0.0420554	0.011989	3.50784	0.0171401	0.0112368	0.072874
endogenous	293t	ENSG00000082438	time	0.0244501	0.0278562	0.877724	0.420262	-0.0471567	0.0960569
endogenous	293t	ENSG00000082458	time	0.0182785	0.0160749	1.13709	0.307043	-0.0230433	0.0596002
endogenous	293t	ENSG00000082497	time	0.0122136	0.0179871	0.679019	0.527279	-0.0340238	0.058451
endogenous	293t	ENSG00000082512	time	-0.0424816	0.013693	-3.10244	0.0267791	-0.0776806	-0.00728271
endogenous	293t	ENSG00000082515	time	0.0313656	0.00830125	3.77842	0.0129108	0.0100265	0.0527046
endogenous	293t	ENSG00000082516	time	0.00260768	0.0109618	0.237889	0.821408	-0.0255704	0.0307858
endogenous	293t	ENSG00000082641	time	0.0102496	0.0201839	0.507811	0.633188	-0.0416347	0.0621338
endogenous	293t	ENSG00000082701	time	0.0269673	0.0352269	0.765533	0.478514	-0.0635863	0.117521
endogenous	293t	ENSG00000082781	time	0.044775	0.0162283	2.75908	0.0398783	0.00305895	0.0864911
endogenous	293t	ENSG00000082805	time	0.00429853	0.0225122	0.190942	0.856082	-0.0535709	0.062168
endogenous	293t	ENSG00000082898	time	0.0171525	0.0120042	1.42888	0.212416	-0.0137053	0.0480104
endogenous	293t	ENSG00000082996	time	0.0455631	0.011544	3.9469	0.0108844	0.0158883	0.0752379
endogenous	293t	ENSG00000083093	time	-0.136951	0.0232802	-5.88274	0.00201625	-0.196795	-0.0771076
endogenous	293t	ENSG00000083097	time	-0.0784588	0.0135924	-5.77225	0.00219364	-0.113399	-0.0435184
endogenous	293t	ENSG00000083099	time	0.0111345	0.0141669	0.785952	0.46749	-0.0252827	0.0475517
endogenous	293t	ENSG00000083123	time	0.0354552	0.00856809	4.13805	0.00901408	0.0134302	0.0574802
endogenous	293t	ENSG00000083168	time	-0.0533097	0.0103777	-5.13693	0.00365475	-0.0799865	-0.0266329
endogenous	293t	ENSG00000083223	time	-0.0503436	0.0176558	-2.85139	0.0357654	-0.0957293	-0.00495789
endogenous	293t	ENSG00000083290	time	-0.0260033	0.0174876	-1.48695	0.197179	-0.0709567	0.0189501
endogenous	293t	ENSG00000083312	time	0.0349303	0.00347529	10.0511	0.000166821	0.0259968	0.0438638
endogenous	293t	ENSG00000083444	time	0.0467884	0.0156102	2.99729	0.0301932	0.006661	0.0869158
endogenous	293t	ENSG00000083457	time	0.0419277	0.0120479	3.48008	0.0176572	0.0109576	0.0728978
endogenous	293t	ENSG00000083520	time	0.0192515	0.00754626	2.55113	0.0511956	-0.000146781	0.0386498
endogenous	293t	ENSG00000083535	time	-0.0223509	0.0184018	-1.2146	0.278746	-0.0696543	0.0249526
endogenous	293t	ENSG00000083544	time	0.00144655	0.0152785	0.0946791	0.928247	-0.037828	0.0407211
endogenous	293t	ENSG00000083635	time	-0.0450761	0.0135432	-3.32831	0.0208174	-0.0798901	-0.0102621
endogenous	293t	ENSG00000083642	time	-0.0077828	0.0226436	-0.343709	0.745047	-0.06599	0.0504244
endogenous	293t	ENSG00000083720	time	0.0211227	0.0204853	1.03111	0.349759	-0.0315365	0.0737819
endogenous	293t	ENSG00000083750	time	-0.00174401	0.0131133	-0.132996	0.899383	-0.0354527	0.0319647
endogenous	293t	ENSG00000083799	time	0.00120409	0.0154541	0.077914	0.940918	-0.038522	0.0409302
endogenous	293t	ENSG00000083807	time	0.00855953	0.0142398	0.601099	0.573983	-0.028045	0.0451641
endogenous	293t	ENSG00000083812	time	-0.0600185	0.00889668	-6.74617	0.00108605	-0.0828882	-0.0371489
endogenous	293t	ENSG00000083817	time	-0.208436	0.0363424	-5.73534	0.00225696	-0.301857	-0.115015
endogenous	293t	ENSG00000083828	time	-0.0149365	0.0346458	-0.431121	0.684335	-0.103996	0.0741233
endogenous	293t	ENSG00000083838	time	-0.043269	0.0264094	-1.63839	0.162266	-0.111157	0.0246186
endogenous	293t	ENSG00000083844	time	-0.0120011	0.00940386	-1.27619	0.257953	-0.0361745	0.0121723
endogenous	293t	ENSG00000083845	time	0.0528895	0.0180212	2.93485	0.0324497	0.00656456	0.0992144
endogenous	293t	ENSG00000083896	time	-0.00499288	0.0219851	-0.227103	0.829337	-0.0615074	0.0515216
endogenous	293t	ENSG00000083937	time	0.0433241	0.00503691	8.60132	0.000350391	0.0303763	0.0562719
endogenous	293t	ENSG00000084070	time	0.0318589	0.00814014	3.9138	0.0112519	0.010934	0.0527838
endogenous	293t	ENSG00000084072	time	0.0310267	0.00326576	9.50058	0.000218442	0.0226317	0.0394216
endogenous	293t	ENSG00000084073	time	0.0394889	0.00607715	6.49793	0.00128851	0.0238671	0.0551107
endogenous	293t	ENSG00000084090	time	0.0397383	0.00539495	7.36584	0.0007245	0.0258702	0.0536065
endogenous	293t	ENSG00000084092	time	-0.020583	0.00813979	-2.52869	0.0526138	-0.041507	0.000340978
endogenous	293t	ENSG00000084093	time	-0.0125729	0.00986419	-1.2746	0.258472	-0.0379296	0.0127838
endogenous	293t	ENSG00000084110	time	0.0486882	0.0288074	1.69013	0.151796	-0.0253635	0.12274
endogenous	293t	ENSG00000084112	time	-0.0261209	0.0347513	-0.751652	0.486114	-0.115452	0.0632102
endogenous	293t	ENSG00000084207	time	0.0496084	0.0115245	4.3046	0.00768182	0.0199837	0.079233
endogenous	293t	ENSG00000084234	time	0.0518758	0.012937	4.00987	0.0102229	0.0186201	0.0851316
endogenous	293t	ENSG00000084444	time	0.0359259	0.0164067	2.18971	0.0801263	-0.0062489	0.0781007
endogenous	293t	ENSG00000084463	time	0.0255557	0.0104288	2.45048	0.057902	-0.00125249	0.0523639
endogenous	293t	ENSG00000084623	time	0.0505461	0.0155889	3.24244	0.0228871	0.0104736	0.0906187
endogenous	293t	ENSG00000084628	time	0.0961048	0.0543325	1.76883	0.137155	-0.0435613	0.235771
endogenous	293t	ENSG00000084636	time	-0.0220324	0.148332	-0.148534	0.887726	-0.403333	0.359268
endogenous	293t	ENSG00000084652	time	0.00225856	0.00947596	0.238346	0.821073	-0.0221002	0.0266173
endogenous	293t	ENSG00000084676	time	-0.00405827	0.0145071	-0.279744	0.790877	-0.0413499	0.0332333
endogenous	293t	ENSG00000084693	time	0.039809	0.0119971	3.31821	0.0210496	0.00896938	0.0706485
endogenous	293t	ENSG00000084710	time	0.0572334	0.020029	2.85752	0.0355093	0.00574715	0.10872
endogenous	293t	ENSG00000084731	time	0.0110026	0.0344392	0.31948	0.76228	-0.0775261	0.0995314
endogenous	293t	ENSG00000084733	time	0.00833597	0.00990066	0.841961	0.438215	-0.0171145	0.0337864
endogenous	293t	ENSG00000084754	time	0.039784	0.00888988	4.4752	0.00654768	0.0169318	0.0626362
endogenous	293t	ENSG00000084764	time	0.009215	0.018272	0.504324	0.635467	-0.0377547	0.0561847
endogenous	293t	ENSG00000084774	time	-0.0282865	0.0150029	-1.8854	0.118055	-0.0668526	0.0102797
endogenous	293t	ENSG00000085063	time	0.0420721	0.0164043	2.5647	0.0503582	-9.64668e-05	0.0842407
endogenous	293t	ENSG00000085117	time	0.0520943	0.0622217	0.837237	0.440629	-0.107852	0.21204
endogenous	293t	ENSG00000085185	time	-0.0336274	0.0134458	-2.50095	0.0544266	-0.068191	0.000936213
endogenous	293t	ENSG00000085224	time	0.0361438	0.0576035	0.627458	0.557896	-0.111931	0.184218
endogenous	293t	ENSG00000085231	time	-8.6289e-05	0.0110713	-0.0077939	0.994083	-0.0285461	0.0283735
endogenous	293t	ENSG00000085274	time	-0.0860194	0.0178899	-4.80826	0.00484823	-0.132007	-0.040032
endogenous	293t	ENSG00000085276	time	-0.0623862	0.0174212	-3.58106	0.0158571	-0.107169	-0.0176037
endogenous	293t	ENSG00000085365	time	0.0116	0.00946446	1.22564	0.274911	-0.0127292	0.0359292
endogenous	293t	ENSG00000085377	time	0.0272509	0.00445117	6.12219	0.00168655	0.0158088	0.038693
endogenous	293t	ENSG00000085382	time	0.013615	0.0140532	0.968817	0.377133	-0.0225099	0.0497398
endogenous	293t	ENSG00000085415	time	0.0220675	0.00744555	2.96384	0.0313792	0.00292806	0.0412069
endogenous	293t	ENSG00000085433	time	-0.0382496	0.0218708	-1.74889	0.140723	-0.0944702	0.017971
endogenous	293t	ENSG00000085449	time	0.012562	0.0191991	0.654301	0.541814	-0.0367909	0.0619149
endogenous	293t	ENSG00000085465	time	0.0312247	0.0260078	1.20059	0.283681	-0.0356304	0.0980799
endogenous	293t	ENSG00000085491	time	0.0356359	0.00722656	4.93124	0.00435495	0.0170594	0.0542123
endogenous	293t	ENSG00000085511	time	-0.00821092	0.0178279	-0.460566	0.664448	-0.054039	0.0376171
endogenous	293t	ENSG00000085514	time	0.0771365	0.0640425	1.20446	0.282311	-0.08749	0.241763
endogenous	293t	ENSG00000085563	time	-0.0219633	0.025967	-0.845815	0.436252	-0.0887136	0.044787
endogenous	293t	ENSG00000085644	time	0.0091388	0.028343	0.322436	0.760169	-0.0637193	0.0819969
endogenous	293t	ENSG00000085662	time	0.0523337	0.0178769	2.92745	0.0327293	0.00637976	0.0982877
endogenous	293t	ENSG00000085719	time	0.0425453	0.008587	4.95462	0.00426791	0.0204717	0.0646189
endogenous	293t	ENSG00000085721	time	0.011627	0.00631069	1.84243	0.124756	-0.00459511	0.0278492
endogenous	293t	ENSG00000085733	time	0.0269258	0.00884001	3.0459	0.0285577	0.00420181	0.0496497
endogenous	293t	ENSG00000085741	time	0.019675	0.0503902	0.390453	0.712282	-0.109857	0.149207
endogenous	293t	ENSG00000085760	time	0.0140891	0.0185894	0.757912	0.482676	-0.0336964	0.0618745
endogenous	293t	ENSG00000085788	time	0.0415298	0.0197824	2.09933	0.0898296	-0.00932249	0.092382
endogenous	293t	ENSG00000085831	time	0.00744282	0.028064	0.265209	0.801435	-0.0646979	0.0795835
endogenous	293t	ENSG00000085832	time	0.0107965	0.00698758	1.54509	0.182983	-0.00716567	0.0287586
endogenous	293t	ENSG00000085840	time	0.00876192	0.00818796	1.0701	0.333489	-0.0122859	0.0298097
endogenous	293t	ENSG00000085871	time	0.0571085	0.0133808	4.26794	0.0079544	0.022712	0.091505
endogenous	293t	ENSG00000085872	time	-0.0149965	0.0144492	-1.03788	0.346888	-0.0521392	0.0221462
endogenous	293t	ENSG00000085978	time	-0.055691	0.0273925	-2.03307	0.0977277	-0.126106	0.0147237
endogenous	293t	ENSG00000085982	time	0.0329969	0.0204131	1.61646	0.166918	-0.0194766	0.0854704
endogenous	293t	ENSG00000085998	time	0.0249478	0.0146725	1.70031	0.149816	-0.012769	0.0626646
endogenous	293t	ENSG00000085999	time	0.0146962	0.0261534	0.561922	0.598424	-0.0525333	0.0819257
endogenous	293t	ENSG00000086015	time	-0.0108753	0.0202858	-0.536106	0.614867	-0.0630217	0.041271
endogenous	293t	ENSG00000086061	time	0.000744372	0.00519036	0.143414	0.891564	-0.0125979	0.0140866
endogenous	293t	ENSG00000086062	time	0.0359367	0.00821075	4.37679	0.00717619	0.0148303	0.0570431
endogenous	293t	ENSG00000086065	time	0.029455	0.00706073	4.17166	0.00872503	0.0113048	0.0476052
endogenous	293t	ENSG00000086102	time	-0.0543965	0.00738691	-7.3639	0.000725384	-0.0733852	-0.0354078
endogenous	293t	ENSG00000086159	time	-0.0272071	0.0708405	-0.384062	0.716723	-0.209309	0.154894
endogenous	293t	ENSG00000086189	time	-0.000348491	0.0111753	-0.0311841	0.976329	-0.0290755	0.0283785
endogenous	293t	ENSG00000086200	time	0.0175035	0.0122602	1.42767	0.212746	-0.0140124	0.0490194
endogenous	293t	ENSG00000086232	time	0.0321207	0.00689933	4.65562	0.00555393	0.0143854	0.049856
endogenous	293t	ENSG00000086289	time	0.0320657	0.0270694	1.18457	0.289419	-0.0375183	0.10165
endogenous	293t	ENSG00000086300	time	0.0304538	0.0118715	2.56529	0.0503223	-6.28363e-05	0.0609704
endogenous	293t	ENSG00000086475	time	0.0510637	0.0109955	4.64404	0.00561218	0.0227988	0.0793286
endogenous	293t	ENSG00000086504	time	0.0393369	0.0188264	2.08946	0.0909627	-0.00905787	0.0877317
endogenous	293t	ENSG00000086506	time	0.0379255	0.0351965	1.07754	0.330459	-0.0525499	0.128401
endogenous	293t	ENSG00000086544	time	-0.1443	0.0214189	-6.73701	0.00109282	-0.199359	-0.0892404
endogenous	293t	ENSG00000086589	time	-0.0153894	0.0151245	-1.01751	0.35559	-0.0542682	0.0234894
endogenous	293t	ENSG00000086598	time	0.0368236	0.00972398	3.78689	0.0127991	0.0118274	0.0618199
endogenous	293t	ENSG00000086619	time	0.011223	0.0150081	0.7478	0.488239	-0.0273565	0.0498025
endogenous	293t	ENSG00000086666	time	0.00201535	0.00915201	0.220209	0.834417	-0.0215106	0.0255414
endogenous	293t	ENSG00000086712	time	-0.0138977	0.00289607	-4.79881	0.00488878	-0.0213423	-0.00645309
endogenous	293t	ENSG00000086717	time	0.025891	0.0515124	0.502616	0.636585	-0.106526	0.158308
endogenous	293t	ENSG00000086730	time	0.263622	0.106334	2.4792	0.0558959	-0.00971694	0.536961
endogenous	293t	ENSG00000086758	time	0.0347887	0.0107193	3.24544	0.022811	0.00723399	0.0623434
endogenous	293t	ENSG00000086827	time	0.0275952	0.010058	2.74361	0.0406176	0.00174027	0.05345
endogenous	293t	ENSG00000086848	time	0.0390016	0.00880625	4.42886	0.00683534	0.0163644	0.0616388
endogenous	293t	ENSG00000087008	time	0.0217059	0.0298292	0.727671	0.499447	-0.0549725	0.0983843
endogenous	293t	ENSG00000087053	time	0.0390006	0.00357715	10.9027	0.000112787	0.0298053	0.0481959
endogenous	293t	ENSG00000087074	time	-0.0297828	0.0208195	-1.43052	0.211969	-0.083301	0.0237354
endogenous	293t	ENSG00000087076	time	0.0138297	0.0391328	0.353403	0.738199	-0.0867644	0.114424
endogenous	293t	ENSG00000087077	time	0.00948248	0.0157776	0.601009	0.574039	-0.0310751	0.0500401
endogenous	293t	ENSG00000087085	time	0.206628	0.142641	1.44858	0.207124	-0.160043	0.573299
endogenous	293t	ENSG00000087086	time	0.0589748	0.0133782	4.40826	0.00696786	0.0245849	0.0933647
endogenous	293t	ENSG00000087087	time	0.024338	0.0125893	1.93322	0.11103	-0.0080239	0.0567
endogenous	293t	ENSG00000087088	time	0.0182327	0.0160069	1.13905	0.306294	-0.0229143	0.0593797
endogenous	293t	ENSG00000087095	time	-0.0051334	0.0170728	-0.300677	0.775762	-0.0490204	0.0387536
endogenous	293t	ENSG00000087111	time	0.0150372	0.0130571	1.15166	0.301538	-0.018527	0.0486015
endogenous	293t	ENSG00000087116	time	0.108083	0.0720361	1.5004	0.193805	-0.0770919	0.293257
endogenous	293t	ENSG00000087152	time	0.014311	0.0168217	0.850745	0.433751	-0.0289306	0.0575526
endogenous	293t	ENSG00000087157	time	-0.0146437	0.0132798	-1.1027	0.320381	-0.0487805	0.0194931
endogenous	293t	ENSG00000087191	time	0.0378573	0.0160129	2.36418	0.0644162	-0.00330513	0.0790197
endogenous	293t	ENSG00000087206	time	-0.0420241	0.0106716	-3.93795	0.0109824	-0.0694562	-0.014592
endogenous	293t	ENSG00000087245	time	0.0319291	0.0248835	1.28314	0.255696	-0.032036	0.0958942
endogenous	293t	ENSG00000087253	time	0.0839547	0.0245026	3.42636	0.018709	0.0209688	0.146941
endogenous	293t	ENSG00000087258	time	0.0783222	0.170147	0.46032	0.664612	-0.359055	0.515699
endogenous	293t	ENSG00000087263	time	0.0218115	0.0075268	2.89784	0.0338757	0.00246323	0.0411597
endogenous	293t	ENSG00000087266	time	-0.0167972	0.0420001	-0.399933	0.705719	-0.124762	0.0911674
endogenous	293t	ENSG00000087269	time	0.0374335	0.00873331	4.28629	0.00781662	0.0149838	0.0598832
endogenous	293t	ENSG00000087274	time	0.0392633	0.0224528	1.7487	0.140758	-0.0184536	0.0969802
endogenous	293t	ENSG00000087299	time	0.0217158	0.010538	2.06072	0.0943464	-0.00537287	0.0488045
endogenous	293t	ENSG00000087301	time	0.00410293	0.0100365	0.408803	0.699605	-0.0216966	0.0299025
endogenous	293t	ENSG00000087302	time	0.039169	0.00817463	4.79153	0.00492026	0.0181555	0.0601826
endogenous	293t	ENSG00000087303	time	0.0270691	0.0190612	1.42011	0.214811	-0.0219294	0.0760676
endogenous	293t	ENSG00000087338	time	0.0429628	0.00824139	5.21305	0.00342962	0.0217776	0.064148
endogenous	293t	ENSG00000087365	time	0.0356063	0.0108641	3.27743	0.0220169	0.00767928	0.0635334
endogenous	293t	ENSG00000087448	time	-0.0560686	0.0122133	-4.59078	0.00588943	-0.0874639	-0.0246733
endogenous	293t	ENSG00000087460	time	0.0784555	0.0145183	5.40392	0.00293295	0.0411351	0.115776
endogenous	293t	ENSG00000087470	time	0.00156651	0.0125412	0.12491	0.905462	-0.0306716	0.0338046
endogenous	293t	ENSG00000087494	time	-0.0138595	0.0790285	-0.175373	0.867668	-0.217009	0.18929
endogenous	293t	ENSG00000087495	time	-0.0446223	0.0304357	-1.46612	0.202521	-0.12286	0.0336151
endogenous	293t	ENSG00000087502	time	-0.00278389	0.0105433	-0.264043	0.802285	-0.0298863	0.0243186
endogenous	293t	ENSG00000087510	time	-0.0996775	0.028222	-3.53191	0.0167058	-0.172224	-0.0271306
endogenous	293t	ENSG00000087586	time	-0.0198654	0.0124717	-1.59284	0.172076	-0.0519251	0.0121942
endogenous	293t	ENSG00000087842	time	0.050053	0.0114057	4.38841	0.00709846	0.0207336	0.0793723
endogenous	293t	ENSG00000087884	time	0.0430467	0.00975526	4.41266	0.00693932	0.01797	0.0681234
endogenous	293t	ENSG00000087903	time	-0.0797828	0.0438612	-1.81898	0.128577	-0.192532	0.032966
endogenous	293t	ENSG00000087995	time	-0.00246236	0.0113838	-0.216305	0.837298	-0.0317252	0.0268005
endogenous	293t	ENSG00000088002	time	0.0485812	0.0565513	0.859064	0.429557	-0.0967885	0.193951
endogenous	293t	ENSG00000088035	time	0.0153263	0.00725351	2.11294	0.0882918	-0.00331949	0.033972
endogenous	293t	ENSG00000088038	time	0.0458233	0.0198963	2.30311	0.0695024	-0.00532176	0.0969684
endogenous	293t	ENSG00000088179	time	-0.0659173	0.0191675	-3.43902	0.018455	-0.115189	-0.0166457
endogenous	293t	ENSG00000088205	time	0.0239133	0.00646523	3.69876	0.0140174	0.00729395	0.0405327
endogenous	293t	ENSG00000088247	time	0.0507048	0.029813	1.70076	0.149729	-0.0259319	0.127342
endogenous	293t	ENSG00000088256	time	0.00631321	0.0226808	0.27835	0.791888	-0.0519897	0.0646162
endogenous	293t	ENSG00000088280	time	0.0116594	0.0176957	0.658883	0.539099	-0.0338289	0.0571478
endogenous	293t	ENSG00000088298	time	0.0326921	0.00668901	4.88743	0.00452362	0.0154974	0.0498867
endogenous	293t	ENSG00000088305	time	0.0367189	0.0114028	3.22018	0.0234609	0.00740721	0.0660306
endogenous	293t	ENSG00000088325	time	0.0343213	0.00691584	4.96271	0.00423826	0.0165436	0.0520991
endogenous	293t	ENSG00000088356	time	0.0365844	0.0102184	3.58026	0.0158704	0.0103173	0.0628515
endogenous	293t	ENSG00000088367	time	-0.0217321	0.0299572	-0.725437	0.500702	-0.0987395	0.0552754
endogenous	293t	ENSG00000088387	time	-0.0485077	0.0471955	-1.0278	0.35117	-0.169828	0.0728121
endogenous	293t	ENSG00000088448	time	0.00311515	0.0422655	0.0737045	0.944103	-0.105532	0.111762
endogenous	293t	ENSG00000088451	time	-0.0224791	0.0123217	-1.82436	0.127691	-0.054153	0.00919475
endogenous	293t	ENSG00000088538	time	0.000810586	0.00976368	0.0830205	0.937056	-0.0242878	0.0259089
endogenous	293t	ENSG00000088543	time	0.145603	0.0235962	6.17061	0.00162785	0.084947	0.206259
endogenous	293t	ENSG00000088682	time	-0.022155	0.0152426	-1.4535	0.205824	-0.0613373	0.0170273
endogenous	293t	ENSG00000088727	time	0.0365338	0.0191289	1.90987	0.114405	-0.0126387	0.0857063
endogenous	293t	ENSG00000088756	time	0.051749	0.0289804	1.78566	0.134214	-0.0227475	0.126245
endogenous	293t	ENSG00000088766	time	0.0156289	0.00690952	2.26194	0.0731741	-0.0021326	0.0333904
endogenous	293t	ENSG00000088808	time	0.0183268	0.0283848	0.645653	0.546961	-0.0546387	0.0912922
endogenous	293t	ENSG00000088812	time	0.0254487	0.010704	2.37749	0.0633617	-0.00206687	0.0529642
endogenous	293t	ENSG00000088826	time	0.0209628	0.0721021	0.290738	0.782925	-0.164382	0.206307
endogenous	293t	ENSG00000088832	time	0.042261	0.00903412	4.67794	0.00544364	0.0190381	0.065484
endogenous	293t	ENSG00000088833	time	0.0493641	0.00391054	12.6234	5.54196e-05	0.0393117	0.0594164
endogenous	293t	ENSG00000088836	time	0.0678331	0.0426272	1.59131	0.172415	-0.0417437	0.17741
endogenous	293t	ENSG00000088854	time	0.0143609	0.0103459	1.38808	0.223783	-0.012234	0.0409559
endogenous	293t	ENSG00000088876	time	-0.0734507	0.0394367	-1.8625	0.12158	-0.174826	0.0279245
endogenous	293t	ENSG00000088881	time	0.0895841	0.0506467	1.7688	0.137159	-0.0406074	0.219776
endogenous	293t	ENSG00000088888	time	0.00560455	0.0125806	0.445493	0.67459	-0.0267348	0.0379439
endogenous	293t	ENSG00000088899	time	0.0295027	0.0353307	0.835043	0.441754	-0.0613179	0.120323
endogenous	293t	ENSG00000088930	time	0.0299556	0.00574205	5.21688	0.00341873	0.0151952	0.044716
endogenous	293t	ENSG00000088970	time	0.0246672	0.0483049	0.510657	0.631331	-0.0995044	0.148839
endogenous	293t	ENSG00000088986	time	0.0156609	0.00969666	1.61509	0.167213	-0.00926511	0.040587
endogenous	293t	ENSG00000088992	time	0.139615	0.061197	2.2814	0.0714126	-0.0176968	0.296927
endogenous	293t	ENSG00000089006	time	0.00810941	0.00416636	1.9464	0.109172	-0.00260056	0.0188194
endogenous	293t	ENSG00000089009	time	0.046726	0.0102857	4.54282	0.00615278	0.0202858	0.0731661
endogenous	293t	ENSG00000089022	time	0.0294956	0.0109262	2.69954	0.0428076	0.00140902	0.0575823
endogenous	293t	ENSG00000089048	time	-0.0202688	0.0101806	-1.99093	0.103127	-0.0464388	0.00590117
endogenous	293t	ENSG00000089050	time	0.0414713	0.0124158	3.3402	0.020548	0.00955545	0.0733872
endogenous	293t	ENSG00000089053	time	0.0557856	0.0123835	4.50483	0.00637116	0.0239527	0.0876184
endogenous	293t	ENSG00000089057	time	0.0413484	0.0153641	2.69123	0.0432351	0.00185363	0.0808431
endogenous	293t	ENSG00000089060	time	0.0134542	0.0347081	0.387638	0.714237	-0.0757658	0.102674
endogenous	293t	ENSG00000089063	time	0.0201799	0.019796	1.01939	0.354779	-0.0307073	0.0710671
endogenous	293t	ENSG00000089091	time	-0.00924205	0.0174798	-0.528727	0.619615	-0.0541753	0.0356912
endogenous	293t	ENSG00000089094	time	-0.00671179	0.0160534	-0.418093	0.693229	-0.0479783	0.0345547
endogenous	293t	ENSG00000089123	time	-0.0179804	0.0199608	-0.900786	0.408991	-0.0692913	0.0333305
endogenous	293t	ENSG00000089154	time	-0.0477386	0.0173721	-2.74801	0.0404058	-0.092395	-0.00308221
endogenous	293t	ENSG00000089157	time	0.0540995	0.0097136	5.56946	0.00256937	0.0291299	0.0790691
endogenous	293t	ENSG00000089159	time	0.0698161	0.0242327	2.88107	0.0345448	0.00752402	0.132108
endogenous	293t	ENSG00000089163	time	-0.0810795	0.0626064	-1.29507	0.251868	-0.242014	0.0798554
endogenous	293t	ENSG00000089177	time	-0.0314285	0.0255042	-1.23229	0.272625	-0.0969891	0.0341321
endogenous	293t	ENSG00000089195	time	0.0244467	0.00660135	3.70329	0.0139517	0.00747741	0.041416
endogenous	293t	ENSG00000089199	time	0.0317447	0.061077	0.519749	0.62542	-0.125259	0.188748
endogenous	293t	ENSG00000089220	time	0.0508065	0.0102775	4.94346	0.0043092	0.0243873	0.0772258
endogenous	293t	ENSG00000089234	time	-0.00200769	0.00703849	-0.285244	0.786895	-0.0201007	0.0160853
endogenous	293t	ENSG00000089248	time	0.0286771	0.00484939	5.91354	0.00196984	0.0162113	0.0411429
endogenous	293t	ENSG00000089280	time	0.0678087	0.0207518	3.26761	0.0222573	0.0144646	0.121153
endogenous	293t	ENSG00000089289	time	0.0108642	0.00654836	1.65907	0.157998	-0.00596891	0.0276973
endogenous	293t	ENSG00000089327	time	0.0424025	0.00775054	5.47091	0.00277898	0.0224791	0.0623259
endogenous	293t	ENSG00000089335	time	-0.0640081	0.00899121	-7.11896	0.000848252	-0.0871207	-0.0408954
endogenous	293t	ENSG00000089351	time	-0.00836358	0.0165084	-0.506626	0.633961	-0.0507997	0.0340726
endogenous	293t	ENSG00000089486	time	0.0268006	0.0252817	1.06008	0.337609	-0.0381882	0.0917893
endogenous	293t	ENSG00000089505	time	-0.0700562	0.0625847	-1.11938	0.313849	-0.230935	0.0908229
endogenous	293t	ENSG00000089597	time	0.0512299	0.0141895	3.61042	0.0153736	0.0147548	0.0877051
endogenous	293t	ENSG00000089639	time	0.0748232	0.0541038	1.38296	0.225251	-0.064255	0.213901
endogenous	293t	ENSG00000089682	time	-0.00403616	0.0078485	-0.514258	0.628986	-0.0242114	0.016139
endogenous	293t	ENSG00000089685	time	0.0526769	0.00717422	7.34252	0.000735229	0.034235	0.0711188
endogenous	293t	ENSG00000089693	time	0.0446279	0.0189088	2.36016	0.0647379	-0.00397875	0.0932345
endogenous	293t	ENSG00000089723	time	-0.0179167	0.0297267	-0.602714	0.57299	-0.0943315	0.0584982
endogenous	293t	ENSG00000089737	time	0.0212742	0.012333	1.72498	0.145127	-0.0104288	0.0529772
endogenous	293t	ENSG00000089775	time	0.0157572	0.0197437	0.798089	0.461026	-0.0349956	0.0665101
endogenous	293t	ENSG00000089818	time	0.00731865	0.012267	0.596615	0.576749	-0.0242146	0.0388519
endogenous	293t	ENSG00000089820	time	-0.000589095	0.0682643	-0.00862963	0.993448	-0.176068	0.17489
endogenous	293t	ENSG00000089847	time	0.118295	0.120577	0.981078	0.37161	-0.191657	0.428248
endogenous	293t	ENSG00000089876	time	-0.0122011	0.00607466	-2.00852	0.100837	-0.0278165	0.00341433
endogenous	293t	ENSG00000089902	time	-0.00591997	0.01097	-0.539652	0.612593	-0.0341192	0.0222793
endogenous	293t	ENSG00000089916	time	-0.0418101	0.00543869	-7.68754	0.000593865	-0.0557907	-0.0278295
endogenous	293t	ENSG00000090006	time	0.0278453	0.0306481	0.90855	0.40525	-0.0509381	0.106629
endogenous	293t	ENSG00000090013	time	0.0529314	0.0113057	4.68185	0.00542458	0.0238693	0.0819935
endogenous	293t	ENSG00000090020	time	-0.0512811	0.0255768	-2.00499	0.101292	-0.117028	0.0144661
endogenous	293t	ENSG00000090054	time	0.0214918	0.0096404	2.22934	0.0762278	-0.00328967	0.0462732
endogenous	293t	ENSG00000090060	time	0.0434369	0.00681324	6.37536	0.00140479	0.0259229	0.0609509
endogenous	293t	ENSG00000090061	time	-0.0440432	0.0646525	-0.681229	0.525992	-0.210238	0.122151
endogenous	293t	ENSG00000090097	time	0.0573921	0.0196208	2.92506	0.0328203	0.00695518	0.107829
endogenous	293t	ENSG00000090238	time	0.0360225	0.0424873	0.847842	0.435223	-0.0731945	0.14524
endogenous	293t	ENSG00000090263	time	0.0365324	0.00631853	5.78179	0.00217763	0.0202901	0.0527747
endogenous	293t	ENSG00000090266	time	0.0533847	0.0159347	3.35022	0.020324	0.0124233	0.0943462
endogenous	293t	ENSG00000090273	time	0.0256526	0.0125979	2.03626	0.0973312	-0.0067313	0.0580365
endogenous	293t	ENSG00000090316	time	0.0114586	0.0143451	0.798785	0.460657	-0.0254165	0.0483337
endogenous	293t	ENSG00000090372	time	-0.0069779	0.0199106	-0.350461	0.740274	-0.0581598	0.044204
endogenous	293t	ENSG00000090432	time	-0.0717641	0.00764336	-9.38907	0.000231102	-0.091412	-0.0521162
endogenous	293t	ENSG00000090447	time	-0.0415738	0.0158925	-2.61594	0.0473291	-0.0824268	-0.000720847
endogenous	293t	ENSG00000090470	time	-0.169348	0.0548253	-3.08887	0.0271942	-0.310281	-0.0284156
endogenous	293t	ENSG00000090487	time	0.0433652	0.0102517	4.23004	0.00824797	0.0170123	0.0697181
endogenous	293t	ENSG00000090520	time	0.0289721	0.0067397	4.29872	0.00772481	0.0116471	0.046297
endogenous	293t	ENSG00000090530	time	0.0214086	0.0318846	0.67144	0.531707	-0.0605533	0.103371
endogenous	293t	ENSG00000090539	time	-0.059316	0.0451694	-1.31319	0.246152	-0.175428	0.0567957
endogenous	293t	ENSG00000090565	time	0.0249277	0.0387401	0.643461	0.548271	-0.0746568	0.124512
endogenous	293t	ENSG00000090581	time	0.0612983	0.0191502	3.20092	0.0239705	0.0120711	0.110525
endogenous	293t	ENSG00000090612	time	-0.0561658	0.0193574	-2.90151	0.0337313	-0.105926	-0.00640592
endogenous	293t	ENSG00000090615	time	-0.00225734	0.0270435	-0.0834706	0.936716	-0.0717748	0.0672601
endogenous	293t	ENSG00000090621	time	0.0386433	0.0190199	2.03173	0.0978951	-0.0102489	0.0875355
endogenous	293t	ENSG00000090661	time	0.0296607	0.0252736	1.17358	0.293416	-0.0353071	0.0946285
endogenous	293t	ENSG00000090674	time	0.0303327	0.0312608	0.970309	0.376457	-0.0500258	0.110691
endogenous	293t	ENSG00000090686	time	0.013094	0.012583	1.04061	0.345736	-0.0192516	0.0454396
endogenous	293t	ENSG00000090776	time	-0.0525901	0.0192751	-2.72839	0.0413593	-0.102138	-0.00304185
endogenous	293t	ENSG00000090857	time	0.0318236	0.0256814	1.23917	0.270275	-0.0341925	0.0978397
endogenous	293t	ENSG00000090861	time	0.0248627	0.0110142	2.25733	0.0735977	-0.00345025	0.0531756
endogenous	293t	ENSG00000090863	time	0.0039036	0.0131276	0.297358	0.778151	-0.029842	0.0376492
endogenous	293t	ENSG00000090889	time	0.0242965	0.00458996	5.2934	0.0032094	0.0124976	0.0360954
endogenous	293t	ENSG00000090905	time	-0.133848	0.0307486	-4.35298	0.00733857	-0.21289	-0.0548062
endogenous	293t	ENSG00000090924	time	-0.0599145	0.0587136	-1.02045	0.354323	-0.210843	0.0910136
endogenous	293t	ENSG00000090932	time	-0.0109271	0.0132659	-0.823699	0.447604	-0.0450281	0.0231739
endogenous	293t	ENSG00000090971	time	0.0400309	0.00661385	6.05258	0.00177538	0.0230294	0.0570323
endogenous	293t	ENSG00000090975	time	0.0222161	0.0674477	0.329383	0.755217	-0.151164	0.195596
endogenous	293t	ENSG00000090989	time	0.01445	0.00989834	1.45984	0.204159	-0.0109945	0.0398945
endogenous	293t	ENSG00000091009	time	-0.0489414	0.0179907	-2.72038	0.0417561	-0.0951879	-0.00269496
endogenous	293t	ENSG00000091039	time	0.0340402	0.0200864	1.69469	0.150906	-0.0175934	0.0856738
endogenous	293t	ENSG00000091073	time	-0.082455	0.039405	-2.0925	0.0906116	-0.183749	0.0188388
endogenous	293t	ENSG00000091106	time	-0.062693	0.0653616	-0.959172	0.381523	-0.23071	0.105324
endogenous	293t	ENSG00000091127	time	0.0241641	0.01006	2.40201	0.0614681	-0.00169585	0.0500241
endogenous	293t	ENSG00000091129	time	0.0307046	0.0394574	0.77817	0.471669	-0.0707239	0.132133
endogenous	293t	ENSG00000091136	time	0.0443595	0.0257437	1.72312	0.145475	-0.0218167	0.110536
endogenous	293t	ENSG00000091137	time	0.0319708	0.0628946	0.508323	0.632853	-0.129705	0.193646
endogenous	293t	ENSG00000091140	time	0.0285987	0.00776691	3.68213	0.014262	0.00863326	0.0485642
endogenous	293t	ENSG00000091157	time	0.011843	0.0219135	0.540445	0.612085	-0.0444873	0.0681733
endogenous	293t	ENSG00000091164	time	-0.0126627	0.00492237	-2.57247	0.0498854	-0.025316	-9.30488e-06
endogenous	293t	ENSG00000091262	time	-0.00381544	0.017893	-0.213236	0.839565	-0.0498109	0.0421801
endogenous	293t	ENSG00000091317	time	0.0391955	0.00787528	4.97703	0.00418639	0.0189515	0.0594396
endogenous	293t	ENSG00000091409	time	-0.00779137	0.0140156	-0.555905	0.602233	-0.0438197	0.028237
endogenous	293t	ENSG00000091428	time	0.0108119	0.00836879	1.29193	0.252871	-0.0107008	0.0323246
endogenous	293t	ENSG00000091436	time	-0.00103988	0.010553	-0.0985382	0.925333	-0.0281673	0.0260876
endogenous	293t	ENSG00000091483	time	0.0262646	0.0167096	1.57183	0.176794	-0.0166887	0.0692179
endogenous	293t	ENSG00000091490	time	0.0676603	0.0203023	3.33264	0.0207189	0.0154716	0.119849
endogenous	293t	ENSG00000091527	time	0.0248702	0.00834159	2.98147	0.030748	0.00342743	0.0463129
endogenous	293t	ENSG00000091542	time	0.0325528	0.00874995	3.72034	0.0137072	0.0100604	0.0550453
endogenous	293t	ENSG00000091592	time	-0.00171862	0.0203785	-0.0843353	0.936062	-0.0541031	0.0506659
endogenous	293t	ENSG00000091622	time	0.00390162	0.0462734	0.0843166	0.936077	-0.115048	0.122851
endogenous	293t	ENSG00000091640	time	0.013552	0.00905846	1.49607	0.194886	-0.00973346	0.0368376
endogenous	293t	ENSG00000091651	time	0.000960786	0.0124224	0.0773428	0.94135	-0.0309721	0.0328937
endogenous	293t	ENSG00000091656	time	-0.0585592	0.0254669	-2.29942	0.0698229	-0.124024	0.00690563
endogenous	293t	ENSG00000091732	time	-0.0134383	0.0147377	-0.91183	0.403678	-0.0513227	0.0244462
endogenous	293t	ENSG00000091844	time	-0.0396308	0.0240282	-1.64935	0.159991	-0.101397	0.0221357
endogenous	293t	ENSG00000091947	time	0.00742158	0.0098238	0.755469	0.484015	-0.0178313	0.0326744
endogenous	293t	ENSG00000091986	time	-0.0541082	0.0364589	-1.48409	0.197906	-0.147829	0.0396124
endogenous	293t	ENSG00000092010	time	0.0384417	0.00736731	5.21787	0.00341592	0.0195034	0.0573799
endogenous	293t	ENSG00000092020	time	0.0599864	0.0105236	5.7002	0.00231924	0.0329347	0.0870381
endogenous	293t	ENSG00000092036	time	0.0498056	0.0283989	1.75379	0.139838	-0.023196	0.122807
endogenous	293t	ENSG00000092068	time	-0.0472333	0.0714292	-0.66126	0.537695	-0.230848	0.136381
endogenous	293t	ENSG00000092094	time	0.0408701	0.00950951	4.29781	0.00773147	0.0164251	0.0653151
endogenous	293t	ENSG00000092096	time	0.0606406	0.0499619	1.21374	0.279048	-0.0677907	0.189072
endogenous	293t	ENSG00000092098	time	-0.0206319	0.0209227	-0.986101	0.369367	-0.0744154	0.0331516
endogenous	293t	ENSG00000092108	time	0.0144122	0.00726824	1.9829	0.104191	-0.0042714	0.0330958
endogenous	293t	ENSG00000092140	time	-0.0134335	0.0220914	-0.608088	0.569689	-0.0702214	0.0433543
endogenous	293t	ENSG00000092148	time	-0.0102624	0.0090769	-1.1306	0.30952	-0.0335953	0.0130706
endogenous	293t	ENSG00000092199	time	0.0369907	0.0068533	5.3975	0.00294823	0.0193737	0.0546076
endogenous	293t	ENSG00000092200	time	0.0287448	0.0606486	0.473958	0.655504	-0.127157	0.184647
endogenous	293t	ENSG00000092201	time	0.0355116	0.00883487	4.01948	0.010126	0.0128008	0.0582224
endogenous	293t	ENSG00000092203	time	0.0430661	0.00823433	5.23007	0.00338155	0.0218991	0.0642331
endogenous	293t	ENSG00000092208	time	0.00684863	0.00805927	0.849782	0.434239	-0.0138684	0.0275657
endogenous	293t	ENSG00000092295	time	0.0118183	0.0397041	0.29766	0.777934	-0.0902443	0.113881
endogenous	293t	ENSG00000092330	time	-0.00284623	0.0193145	-0.147362	0.888604	-0.0524958	0.0468034
endogenous	293t	ENSG00000092421	time	-0.032299	0.0406856	-0.793869	0.463266	-0.136885	0.0722866
endogenous	293t	ENSG00000092439	time	0.0039599	0.00616325	0.642501	0.548845	-0.0118832	0.019803
endogenous	293t	ENSG00000092445	time	0.0455146	0.0274901	1.65567	0.158691	-0.025151	0.11618
endogenous	293t	ENSG00000092470	time	0.0212401	0.01748	1.21511	0.278569	-0.0236937	0.0661738
endogenous	293t	ENSG00000092529	time	-0.0746346	0.0613661	-1.21622	0.27818	-0.232381	0.083112
endogenous	293t	ENSG00000092531	time	0.0122539	0.0252875	0.484583	0.648454	-0.0527497	0.0772575
endogenous	293t	ENSG00000092621	time	0.0525124	0.0134048	3.91743	0.0112109	0.0180542	0.0869705
endogenous	293t	ENSG00000092758	time	0.0670022	0.0565844	1.18411	0.289587	-0.0784525	0.212457
endogenous	293t	ENSG00000092820	time	0.0211951	0.00628813	3.37065	0.0198755	0.00503096	0.0373593
endogenous	293t	ENSG00000092841	time	0.0469743	0.0130873	3.5893	0.0157197	0.0133323	0.0806164
endogenous	293t	ENSG00000092847	time	0.0342692	0.014137	2.42408	0.0598159	-0.00207116	0.0706096
endogenous	293t	ENSG00000092850	time	-0.00685612	0.108661	-0.0630965	0.952134	-0.286178	0.272466
endogenous	293t	ENSG00000092853	time	0.00307657	0.00801911	0.383655	0.717006	-0.0175372	0.0236904
endogenous	293t	ENSG00000092871	time	0.0570157	0.0245376	2.32361	0.0677481	-0.00606005	0.120092
endogenous	293t	ENSG00000092931	time	0.0405734	0.0188159	2.15633	0.0835738	-0.00779456	0.0889413
endogenous	293t	ENSG00000092964	time	0.0274628	0.00945621	2.90421	0.0336255	0.00315485	0.0517707
endogenous	293t	ENSG00000092969	time	-0.10701	0.100072	-1.06933	0.333804	-0.364253	0.150233
endogenous	293t	ENSG00000092978	time	-0.0801857	0.0322553	-2.48597	0.055434	-0.163101	0.00272916
endogenous	293t	ENSG00000093000	time	0.00295544	0.00891237	0.331611	0.753631	-0.0199545	0.0258654
endogenous	293t	ENSG00000093009	time	0.0420576	0.00563254	7.46691	0.000680086	0.0275788	0.0565365
endogenous	293t	ENSG00000093010	time	0.0587135	0.0309607	1.89639	0.116401	-0.0208734	0.1383
endogenous	293t	ENSG00000093144	time	0.0289766	0.00639181	4.5334	0.0062061	0.012546	0.0454073
endogenous	293t	ENSG00000093167	time	0.0247063	0.016622	1.48636	0.197329	-0.0180219	0.0674345
endogenous	293t	ENSG00000093183	time	0.0178593	0.0113172	1.57806	0.175381	-0.0112325	0.0469511
endogenous	293t	ENSG00000093217	time	-0.0243785	0.0260067	-0.937394	0.39159	-0.0912309	0.0424738
endogenous	293t	ENSG00000094631	time	0.0336302	0.00940971	3.57399	0.015976	0.0094418	0.0578187
endogenous	293t	ENSG00000094804	time	-0.0054232	0.0141028	-0.384548	0.716385	-0.0416756	0.0308292
endogenous	293t	ENSG00000094841	time	0.0102866	0.0139584	0.73695	0.494258	-0.0255945	0.0461677
endogenous	293t	ENSG00000094880	time	0.0390513	0.00751848	5.19404	0.00348428	0.0197244	0.0583782
endogenous	293t	ENSG00000094914	time	0.0397275	0.0154962	2.56369	0.0504202	-0.000106817	0.0795618
endogenous	293t	ENSG00000094916	time	0.0148386	0.0099684	1.48857	0.196771	-0.010786	0.0404632
endogenous	293t	ENSG00000094975	time	-0.0148671	0.00872448	-1.70407	0.149093	-0.0372941	0.00755989
endogenous	293t	ENSG00000095002	time	0.0281517	0.00813127	3.46215	0.0180006	0.00724958	0.0490538
endogenous	293t	ENSG00000095015	time	-0.0605031	0.0130601	-4.63266	0.00567012	-0.0940753	-0.026931
endogenous	293t	ENSG00000095059	time	0.0153461	0.0129557	1.18451	0.289444	-0.0179576	0.0486498
endogenous	293t	ENSG00000095066	time	-0.0241398	0.0377541	-0.639394	0.550707	-0.12119	0.0729103
endogenous	293t	ENSG00000095139	time	0.0325521	0.00710851	4.57932	0.00595117	0.0142791	0.0508251
endogenous	293t	ENSG00000095203	time	-0.00404894	0.0199919	-0.202529	0.847486	-0.0554397	0.0473419
endogenous	293t	ENSG00000095209	time	0.0791846	0.0167926	4.71545	0.00526395	0.0360179	0.122351
endogenous	293t	ENSG00000095261	time	0.096557	0.0676766	1.42674	0.212997	-0.0774113	0.270525
endogenous	293t	ENSG00000095319	time	0.0180313	0.0136003	1.3258	0.242245	-0.0169294	0.0529921
endogenous	293t	ENSG00000095321	time	0.0578486	0.0201395	2.87239	0.0348969	0.0060783	0.109619
endogenous	293t	ENSG00000095380	time	0.0323495	0.0118694	2.72545	0.0415044	0.00183822	0.0628608
endogenous	293t	ENSG00000095383	time	-0.0117818	0.0380572	-0.309582	0.769365	-0.109611	0.0860473
endogenous	293t	ENSG00000095397	time	0.0470804	0.0370379	1.27114	0.259602	-0.0481285	0.142289
endogenous	293t	ENSG00000095485	time	0.0133337	0.0105307	1.26618	0.261235	-0.0137363	0.0404036
endogenous	293t	ENSG00000095539	time	-0.0374806	0.040209	-0.932147	0.394048	-0.140841	0.0658798
endogenous	293t	ENSG00000095564	time	-0.0117881	0.00691157	-1.70556	0.148807	-0.0295548	0.00597868
endogenous	293t	ENSG00000095574	time	-0.00950285	0.0350268	-0.271302	0.797003	-0.0995421	0.0805364
endogenous	293t	ENSG00000095587	time	-0.0158414	0.0122949	-1.28846	0.253983	-0.0474464	0.0157635
endogenous	293t	ENSG00000095596	time	-0.0464218	0.0248007	-1.87179	0.120137	-0.110174	0.0173305
endogenous	293t	ENSG00000095637	time	0.0166517	0.0357968	0.465172	0.661364	-0.0753669	0.10867
endogenous	293t	ENSG00000095713	time	-0.0408087	0.0709326	-0.575317	0.589997	-0.223147	0.141529
endogenous	293t	ENSG00000095739	time	-0.325019	0.0591493	-5.49489	0.00272619	-0.477067	-0.172971
endogenous	293t	ENSG00000095777	time	-0.00774213	0.0298831	-0.25908	0.805901	-0.0845591	0.0690748
endogenous	293t	ENSG00000095787	time	-0.0532158	0.0212909	-2.49946	0.0545262	-0.107946	0.00151427
endogenous	293t	ENSG00000095794	time	0.0205695	0.0190406	1.0803	0.32934	-0.0283758	0.0695148
endogenous	293t	ENSG00000095906	time	0.0391969	0.0222451	1.76205	0.138358	-0.0179859	0.0963797
endogenous	293t	ENSG00000095951	time	-0.0342513	0.0298212	-1.14855	0.302703	-0.110909	0.0424067
endogenous	293t	ENSG00000096060	time	0.0529901	0.0090261	5.87076	0.00203464	0.0297878	0.0761924
endogenous	293t	ENSG00000096063	time	0.00916921	0.0118293	0.775129	0.473309	-0.0212389	0.0395773
endogenous	293t	ENSG00000096070	time	-0.0992603	0.0205746	-4.8244	0.0047799	-0.152149	-0.0463715
endogenous	293t	ENSG00000096080	time	-0.0096953	0.00463624	-2.0912	0.0907616	-0.0216131	0.00222254
endogenous	293t	ENSG00000096092	time	0.0379001	0.0157268	2.40991	0.0608708	-0.00252685	0.0783271
endogenous	293t	ENSG00000096093	time	0.012591	0.026894	0.468173	0.65936	-0.0565421	0.0817241
endogenous	293t	ENSG00000096384	time	0.0435917	0.00891262	4.891	0.00450959	0.020681	0.0665023
endogenous	293t	ENSG00000096401	time	0.0130532	0.00698376	1.86908	0.120557	-0.00489916	0.0310055
endogenous	293t	ENSG00000096433	time	0.054382	0.0164116	3.31364	0.0211557	0.0121947	0.0965694
endogenous	293t	ENSG00000096654	time	-0.193588	0.0459893	-4.20942	0.00841293	-0.311808	-0.075369
endogenous	293t	ENSG00000096696	time	0.0336605	0.00825784	4.07619	0.00957558	0.0124331	0.054888
endogenous	293t	ENSG00000096717	time	-0.0268717	0.0293428	-0.915786	0.401789	-0.1023	0.0485563
endogenous	293t	ENSG00000096746	time	0.0359629	0.00625124	5.75291	0.00222655	0.0198935	0.0520322
endogenous	293t	ENSG00000096872	time	0.0312914	0.0105358	2.97001	0.0311566	0.00420832	0.0583745
endogenous	293t	ENSG00000096968	time	-0.0147743	0.0355876	-0.415151	0.695245	-0.106255	0.0767067
endogenous	293t	ENSG00000097007	time	-0.0737262	0.0193599	-3.8082	0.0125231	-0.123492	-0.0239601
endogenous	293t	ENSG00000097021	time	0.0637409	0.0126724	5.02991	0.00400114	0.0311655	0.0963163
endogenous	293t	ENSG00000097033	time	0.022039	0.00486841	4.52695	0.00624295	0.00952438	0.0345537
endogenous	293t	ENSG00000097046	time	-0.0186862	0.00601752	-3.1053	0.0266925	-0.0341547	-0.00321766
endogenous	293t	ENSG00000097096	time	-0.0602574	0.013448	-4.48079	0.00651397	-0.0948265	-0.0256884
endogenous	293t	ENSG00000099139	time	0.0349696	0.0223698	1.56325	0.178758	-0.0225339	0.0924731
endogenous	293t	ENSG00000099194	time	0.0459374	0.0102605	4.47712	0.00653609	0.019562	0.0723128
endogenous	293t	ENSG00000099203	time	0.0226609	0.0147788	1.53334	0.185771	-0.0153293	0.0606511
endogenous	293t	ENSG00000099204	time	0.0469147	0.0155551	3.01603	0.0295504	0.00692905	0.0869003
endogenous	293t	ENSG00000099219	time	0.0311552	0.00560247	5.56098	0.00258665	0.0167536	0.0455569
endogenous	293t	ENSG00000099246	time	-0.0151499	0.013886	-1.09102	0.325026	-0.0508449	0.0205451
endogenous	293t	ENSG00000099250	time	-0.0488927	0.0192775	-2.53626	0.0521307	-0.0984469	0.00066161
endogenous	293t	ENSG00000099256	time	0.0513068	0.00867414	5.91491	0.00196781	0.0290092	0.0736044
endogenous	293t	ENSG00000099260	time	-0.0555004	0.0507604	-1.09338	0.324083	-0.185984	0.0749834
endogenous	293t	ENSG00000099282	time	0.0507743	0.0166993	3.0405	0.0287342	0.00784738	0.0937012
endogenous	293t	ENSG00000099284	time	0.0524062	0.00924223	5.67029	0.00237383	0.0286482	0.0761641
endogenous	293t	ENSG00000099290	time	0.0259047	0.0210506	1.23059	0.273207	-0.0282077	0.0800171
endogenous	293t	ENSG00000099308	time	-0.0219237	0.0448715	-0.488587	0.645808	-0.13727	0.0934223
endogenous	293t	ENSG00000099326	time	-0.0051256	0.00507599	-1.00977	0.358945	-0.0181739	0.00792266
endogenous	293t	ENSG00000099330	time	0.0298386	0.0261715	1.14011	0.305891	-0.0374375	0.0971146
endogenous	293t	ENSG00000099331	time	-0.0215021	0.0180723	-1.18978	0.287543	-0.0679584	0.0249543
endogenous	293t	ENSG00000099338	time	0.0455877	0.0317353	1.4365	0.210354	-0.0359904	0.127166
endogenous	293t	ENSG00000099341	time	0.0449262	0.0124014	3.62266	0.015177	0.0130473	0.0768051
endogenous	293t	ENSG00000099364	time	-0.0418055	0.044885	-0.93139	0.394403	-0.157186	0.0735752
endogenous	293t	ENSG00000099377	time	0.0435478	0.0329234	1.3227	0.2432	-0.0410845	0.12818
endogenous	293t	ENSG00000099381	time	-0.00675442	0.0421721	-0.160163	0.879022	-0.115161	0.101652
endogenous	293t	ENSG00000099385	time	0.0540121	0.0167295	3.22855	0.0232433	0.0110075	0.0970167
endogenous	293t	ENSG00000099399	time	0.0224221	0.0234581	0.955839	0.38305	-0.0378788	0.0827231
endogenous	293t	ENSG00000099617	time	0.0396784	0.0429781	0.923224	0.398255	-0.0708004	0.150157
endogenous	293t	ENSG00000099622	time	0.0453853	0.0138239	3.2831	0.0218794	0.00984982	0.0809207
endogenous	293t	ENSG00000099624	time	0.0563108	0.0144685	3.89196	0.0115022	0.0191183	0.0935034
endogenous	293t	ENSG00000099625	time	0.0127899	0.0298728	0.428145	0.686361	-0.0640006	0.0895804
endogenous	293t	ENSG00000099783	time	0.0306072	0.0058986	5.18889	0.00349927	0.0154444	0.04577
endogenous	293t	ENSG00000099785	time	0.037567	0.0376118	0.998807	0.363742	-0.0591173	0.134251
endogenous	293t	ENSG00000099795	time	0.0463178	0.019693	2.352	0.0653975	-0.00430453	0.0969402
endogenous	293t	ENSG00000099797	time	0.0376668	0.0268666	1.40199	0.219844	-0.0313961	0.10673
endogenous	293t	ENSG00000099800	time	0.0365748	0.016573	2.20689	0.078411	-0.00602751	0.0791771
endogenous	293t	ENSG00000099804	time	0.0205049	0.0180745	1.13447	0.308041	-0.025957	0.0669668
endogenous	293t	ENSG00000099810	time	0.0290624	0.0122297	2.37638	0.0634492	-0.00237509	0.0605
endogenous	293t	ENSG00000099814	time	-0.00332748	0.0286237	-0.116249	0.91198	-0.076907	0.0702521
endogenous	293t	ENSG00000099817	time	0.0649816	0.0239239	2.71618	0.0419656	0.0034833	0.12648
endogenous	293t	ENSG00000099821	time	0.0223292	0.0185758	1.20206	0.283161	-0.0254215	0.0700799
endogenous	293t	ENSG00000099822	time	0.00937384	0.0318178	0.29461	0.780132	-0.0724164	0.091164
endogenous	293t	ENSG00000099840	time	0.0495889	0.0856053	0.579274	0.587522	-0.170467	0.269644
endogenous	293t	ENSG00000099849	time	-0.105375	0.029137	-3.61654	0.015275	-0.180274	-0.030476
endogenous	293t	ENSG00000099860	time	0.0200344	0.0518894	0.386099	0.715306	-0.113352	0.15342
endogenous	293t	ENSG00000099864	time	0.0375316	0.0237228	1.58209	0.174475	-0.0234499	0.0985131
endogenous	293t	ENSG00000099875	time	0.0282886	0.0169769	1.6663	0.156532	-0.0153519	0.0719291
endogenous	293t	ENSG00000099889	time	-0.00281328	0.0329743	-0.0853173	0.93532	-0.0875765	0.0819499
endogenous	293t	ENSG00000099899	time	0.000781053	0.0188057	0.0415328	0.968479	-0.0475605	0.0491226
endogenous	293t	ENSG00000099901	time	0.0697047	0.00902621	7.72249	0.000581428	0.0465021	0.0929073
endogenous	293t	ENSG00000099904	time	0.0247181	0.0233968	1.05647	0.339102	-0.0354254	0.0848615
endogenous	293t	ENSG00000099910	time	-0.066431	0.0269786	-2.46235	0.0570634	-0.135782	0.00291984
endogenous	293t	ENSG00000099917	time	-0.00290406	0.0090226	-0.321865	0.760576	-0.0260974	0.0202893
endogenous	293t	ENSG00000099940	time	0.0111937	0.00728496	1.53656	0.185004	-0.00753284	0.0299203
endogenous	293t	ENSG00000099942	time	-0.0646907	0.0107238	-6.03244	0.0018021	-0.0922571	-0.0371243
endogenous	293t	ENSG00000099949	time	0.0145929	0.0226995	0.642873	0.548623	-0.0437581	0.0729439
endogenous	293t	ENSG00000099953	time	0.0563599	0.0505772	1.11433	0.315814	-0.0736529	0.186373
endogenous	293t	ENSG00000099954	time	-0.00987852	0.0135101	-0.731197	0.497471	-0.0446072	0.0248502
endogenous	293t	ENSG00000099956	time	0.0716207	0.0269146	2.66104	0.0448279	0.00243464	0.140807
endogenous	293t	ENSG00000099958	time	0.0949964	0.0281197	3.37829	0.0197108	0.0227125	0.16728
endogenous	293t	ENSG00000099968	time	0.0211836	0.0210306	1.00727	0.360033	-0.0328773	0.0752444
endogenous	293t	ENSG00000099974	time	-0.0355044	0.0166581	-2.13136	0.0862555	-0.0783254	0.00731661
endogenous	293t	ENSG00000099977	time	0.04698	0.0146346	3.21019	0.0237237	0.00936044	0.0845995
endogenous	293t	ENSG00000099991	time	-0.0284192	0.00973522	-2.91921	0.0330439	-0.0534444	-0.003394
endogenous	293t	ENSG00000099992	time	-0.095969	0.0218853	-4.3851	0.0071205	-0.152227	-0.0397112
endogenous	293t	ENSG00000099995	time	0.0327642	0.0191173	1.71385	0.147225	-0.0163785	0.0819068
endogenous	293t	ENSG00000099999	time	0.0195897	0.0233545	0.838798	0.43983	-0.0404449	0.0796242
endogenous	293t	ENSG00000100003	time	-0.0129206	0.0654576	-0.19739	0.851296	-0.181185	0.155343
endogenous	293t	ENSG00000100014	time	-0.0124018	0.0101346	-1.2237	0.27558	-0.0384537	0.0136501
endogenous	293t	ENSG00000100023	time	0.00722181	0.012884	0.560524	0.599308	-0.0258976	0.0403412
endogenous	293t	ENSG00000100027	time	0.0689167	0.0141688	4.86398	0.00461708	0.0324947	0.105339
endogenous	293t	ENSG00000100028	time	0.0369243	0.00825766	4.47152	0.00657003	0.0156973	0.0581513
endogenous	293t	ENSG00000100029	time	0.0349933	0.00871409	4.01571	0.0101639	0.012593	0.0573936
endogenous	293t	ENSG00000100030	time	0.0351034	0.00575108	6.10379	0.00170952	0.0203198	0.049887
endogenous	293t	ENSG00000100031	time	-0.0174479	0.0626623	-0.278444	0.79182	-0.178526	0.143631
endogenous	293t	ENSG00000100033	time	0.137704	0.0912294	1.50943	0.191569	-0.0968082	0.372217
endogenous	293t	ENSG00000100034	time	0.02521	0.0207091	1.21734	0.27779	-0.0280245	0.0784444
endogenous	293t	ENSG00000100036	time	-0.0279233	0.0247524	-1.12811	0.310479	-0.0915512	0.0357047
endogenous	293t	ENSG00000100038	time	-0.0251077	0.0121632	-2.06423	0.0939266	-0.0563743	0.0061589
endogenous	293t	ENSG00000100056	time	-0.0512104	0.00881855	-5.80713	0.00213574	-0.0738792	-0.0285416
endogenous	293t	ENSG00000100065	time	-0.0729135	0.046751	-1.55962	0.179596	-0.193091	0.0472637
endogenous	293t	ENSG00000100068	time	-0.0221073	0.0288177	-0.767143	0.477637	-0.0961856	0.051971
endogenous	293t	ENSG00000100075	time	0.0636252	0.0199818	3.18415	0.0244244	0.0122602	0.11499
endogenous	293t	ENSG00000100077	time	0.0104436	0.0153247	0.681484	0.525843	-0.0289499	0.0498371
endogenous	293t	ENSG00000100083	time	0.0369572	0.017832	2.07252	0.0929411	-0.00888138	0.0827957
endogenous	293t	ENSG00000100084	time	-0.00972807	0.0102775	-0.946539	0.387338	-0.0361473	0.0166911
endogenous	293t	ENSG00000100092	time	0.0832372	0.028896	2.88057	0.0345649	0.00895755	0.157517
endogenous	293t	ENSG00000100097	time	0.0802857	0.0176956	4.53704	0.00618545	0.0347977	0.125774
endogenous	293t	ENSG00000100099	time	0.0119591	0.0145819	0.820133	0.449455	-0.0255248	0.0494429
endogenous	293t	ENSG00000100100	time	-0.0711265	0.0350653	-2.0284	0.0983113	-0.161265	0.0190117
endogenous	293t	ENSG00000100104	time	-0.0270918	0.0073104	-3.70592	0.0139136	-0.0458838	-0.00829979
endogenous	293t	ENSG00000100105	time	-0.0682835	0.00982396	-6.9507	0.000947035	-0.0935368	-0.0430302
endogenous	293t	ENSG00000100106	time	0.0140086	0.0172857	0.81042	0.454527	-0.0304256	0.0584429
endogenous	293t	ENSG00000100109	time	-0.0530565	0.0153524	-3.45591	0.0181219	-0.0925211	-0.0135919
endogenous	293t	ENSG00000100116	time	0.0440911	0.0225004	1.95957	0.107347	-0.0137479	0.10193
endogenous	293t	ENSG00000100124	time	-0.0175772	0.0110434	-1.59165	0.172339	-0.0459652	0.0108107
endogenous	293t	ENSG00000100129	time	0.0459289	0.00738457	6.21958	0.00157092	0.0269462	0.0649115
endogenous	293t	ENSG00000100138	time	0.0416475	0.0119569	3.48314	0.0175994	0.0109114	0.0723837
endogenous	293t	ENSG00000100139	time	-0.00322426	0.0246083	-0.131023	0.900866	-0.066482	0.0600335
endogenous	293t	ENSG00000100142	time	0.0536691	0.0128192	4.18661	0.00859984	0.0207163	0.0866219
endogenous	293t	ENSG00000100147	time	0.0290767	0.0117553	2.4735	0.0562879	-0.00114121	0.0592947
endogenous	293t	ENSG00000100150	time	0.0285098	0.0297884	0.957075	0.382484	-0.0480639	0.105083
endogenous	293t	ENSG00000100151	time	0.0402261	0.0254555	1.58025	0.174887	-0.0252093	0.105661
endogenous	293t	ENSG00000100154	time	0.012244	0.0139088	0.880306	0.418988	-0.0235098	0.0479979
endogenous	293t	ENSG00000100156	time	0.100466	0.0693131	1.44945	0.206893	-0.077709	0.278641
endogenous	293t	ENSG00000100162	time	0.0439972	0.0150561	2.92223	0.0329285	0.00529437	0.0827
endogenous	293t	ENSG00000100167	time	0.0560072	0.0143753	3.89608	0.0114545	0.0190543	0.09296
endogenous	293t	ENSG00000100196	time	0.0464034	0.00902056	5.14418	0.00363257	0.0232153	0.0695915
endogenous	293t	ENSG00000100197	time	0.10264	0.0428136	2.39738	0.0618211	-0.00741561	0.212696
endogenous	293t	ENSG00000100201	time	0.0149629	0.00786993	1.90128	0.115674	-0.0052674	0.0351932
endogenous	293t	ENSG00000100206	time	0.0378651	0.0133023	2.8465	0.0359709	0.00367041	0.0720599
endogenous	293t	ENSG00000100207	time	-0.018346	0.00923712	-1.98612	0.103764	-0.0420908	0.00539878
endogenous	293t	ENSG00000100209	time	0.00458072	0.0222437	0.205934	0.844965	-0.0525984	0.0617598
endogenous	293t	ENSG00000100211	time	0.0194913	0.0111249	1.75204	0.140153	-0.00910618	0.0480888
endogenous	293t	ENSG00000100216	time	0.0371977	0.0146946	2.53139	0.0524411	-0.000575923	0.0749713
endogenous	293t	ENSG00000100218	time	-0.0409554	0.03451	-1.18677	0.288627	-0.129666	0.0477554
endogenous	293t	ENSG00000100219	time	-0.0822553	0.0123551	-6.65757	0.00115367	-0.114015	-0.0504954
endogenous	293t	ENSG00000100220	time	0.0268232	0.00652906	4.10827	0.00927948	0.0100397	0.0436067
endogenous	293t	ENSG00000100221	time	0.0294813	0.0199441	1.4782	0.199407	-0.0217866	0.0807493
endogenous	293t	ENSG00000100225	time	0.00809266	0.0107302	0.754191	0.484717	-0.0194903	0.0356756
endogenous	293t	ENSG00000100226	time	0.0309416	0.0214816	1.44038	0.209313	-0.0242787	0.0861619
endogenous	293t	ENSG00000100227	time	0.0235896	0.0187689	1.25685	0.264326	-0.0246573	0.0718365
endogenous	293t	ENSG00000100228	time	0.0211489	0.0417615	0.50642	0.634096	-0.0862024	0.1285
endogenous	293t	ENSG00000100234	time	-0.00411664	0.0108412	-0.379722	0.719746	-0.0319848	0.0237515
endogenous	293t	ENSG00000100239	time	0.0206885	0.0182222	1.13535	0.307705	-0.0261531	0.0675302
endogenous	293t	ENSG00000100241	time	-0.00210918	0.0222002	-0.0950068	0.927999	-0.0591767	0.0549584
endogenous	293t	ENSG00000100242	time	0.0163222	0.0368031	0.4435	0.675937	-0.0782831	0.110928
endogenous	293t	ENSG00000100243	time	0.0431961	0.0196118	2.20255	0.0788403	-0.00721778	0.0936099
endogenous	293t	ENSG00000100246	time	0.0055187	0.0161427	0.341869	0.74635	-0.0359775	0.0470149
endogenous	293t	ENSG00000100258	time	0.0500539	0.0194432	2.57436	0.0497712	7.34937e-05	0.100034
endogenous	293t	ENSG00000100263	time	-0.000793917	0.0151193	-0.0525101	0.960156	-0.0396594	0.0380716
endogenous	293t	ENSG00000100266	time	0.030791	0.0138515	2.22293	0.0768443	-0.00481544	0.0663974
endogenous	293t	ENSG00000100271	time	0.0230654	0.0176111	1.30971	0.247241	-0.0222054	0.0683362
endogenous	293t	ENSG00000100276	time	0.0516606	0.0641288	0.805576	0.457071	-0.113188	0.216509
endogenous	293t	ENSG00000100280	time	0.0370331	0.0177636	2.08477	0.0915059	-0.00862982	0.082696
endogenous	293t	ENSG00000100281	time	-0.0716981	0.011706	-6.1249	0.00168321	-0.101789	-0.0416068
endogenous	293t	ENSG00000100284	time	0.0225089	0.0222369	1.01224	0.357874	-0.0346527	0.0796706
endogenous	293t	ENSG00000100288	time	0.0531773	0.0302293	1.75913	0.138879	-0.0245296	0.130884
endogenous	293t	ENSG00000100290	time	0.104221	0.063966	1.62931	0.164176	-0.0602094	0.26865
endogenous	293t	ENSG00000100292	time	0.0175881	0.0087503	2.01	0.100646	-0.00490526	0.0400814
endogenous	293t	ENSG00000100294	time	-0.0262532	0.0155893	-1.68406	0.152989	-0.0663267	0.0138202
endogenous	293t	ENSG00000100296	time	0.0465577	0.00650408	7.15824	0.000826982	0.0298385	0.063277
endogenous	293t	ENSG00000100297	time	0.0254147	0.0140052	1.81466	0.129295	-0.0105869	0.0614163
endogenous	293t	ENSG00000100299	time	0.107073	0.0302325	3.54165	0.0165336	0.0293577	0.184788
endogenous	293t	ENSG00000100300	time	0.0631406	0.0267412	2.36118	0.0646565	-0.00559974	0.131881
endogenous	293t	ENSG00000100304	time	0.0212366	0.0268273	0.791604	0.464471	-0.0477252	0.0901985
endogenous	293t	ENSG00000100307	time	-0.0488828	0.0458745	-1.06558	0.335343	-0.166807	0.0690414
endogenous	293t	ENSG00000100316	time	0.0369826	0.011655	3.17311	0.0247286	0.00702243	0.0669428
endogenous	293t	ENSG00000100319	time	0.0475313	0.0200023	2.37629	0.0634561	-0.00388633	0.0989489
endogenous	293t	ENSG00000100320	time	0.0235495	0.0117193	2.00946	0.100716	-0.00657599	0.053675
endogenous	293t	ENSG00000100321	time	0.016998	0.028618	0.59396	0.57839	-0.0565671	0.090563
endogenous	293t	ENSG00000100324	time	0.0273033	0.0204644	1.33418	0.23968	-0.0253022	0.0799088
endogenous	293t	ENSG00000100325	time	0.0315493	0.0324685	0.971689	0.375833	-0.0519137	0.115012
endogenous	293t	ENSG00000100330	time	-0.0395914	0.0144163	-2.7463	0.040488	-0.0766496	-0.00253313
endogenous	293t	ENSG00000100335	time	-0.0532858	0.0230488	-2.31187	0.068747	-0.112535	0.00596306
endogenous	293t	ENSG00000100336	time	-0.131754	0.0335068	-3.93217	0.0110463	-0.217886	-0.0456224
endogenous	293t	ENSG00000100344	time	0.00893828	0.0452908	0.197353	0.851323	-0.107485	0.125362
endogenous	293t	ENSG00000100345	time	0.0521762	0.0105184	4.96047	0.00424645	0.0251378	0.0792146
endogenous	293t	ENSG00000100347	time	0.0299602	0.00653531	4.58436	0.0059239	0.0131607	0.0467598
endogenous	293t	ENSG00000100348	time	0.0789086	0.0122859	6.42271	0.00135846	0.0473267	0.11049
endogenous	293t	ENSG00000100350	time	0.0287827	0.0140752	2.04493	0.0962626	-0.00739866	0.064964
endogenous	293t	ENSG00000100353	time	0.0362722	0.00916569	3.95739	0.0107709	0.012711	0.0598334
endogenous	293t	ENSG00000100354	time	0.0179704	0.0164991	1.08917	0.325767	-0.024442	0.0603827
endogenous	293t	ENSG00000100359	time	0.0445294	0.0183162	2.43115	0.0592967	-0.00255388	0.0916127
endogenous	293t	ENSG00000100360	time	0.0295588	0.0207229	1.42639	0.213094	-0.023711	0.0828286
endogenous	293t	ENSG00000100362	time	0.076814	0.0735641	1.04418	0.344234	-0.112289	0.265916
endogenous	293t	ENSG00000100364	time	0.0425067	0.0143487	2.96242	0.031431	0.0056223	0.0793912
endogenous	293t	ENSG00000100372	time	0.0434981	0.010607	4.10088	0.00934676	0.0162319	0.0707643
endogenous	293t	ENSG00000100376	time	0.0375425	0.0257534	1.45777	0.2047	-0.0286586	0.103744
endogenous	293t	ENSG00000100379	time	0.0505715	0.0232855	2.1718	0.0819569	-0.00928591	0.110429
endogenous	293t	ENSG00000100380	time	0.0400696	0.00868803	4.61205	0.00577684	0.0177363	0.0624029
endogenous	293t	ENSG00000100387	time	0.0377742	0.0090693	4.16507	0.00878088	0.0144609	0.0610876
endogenous	293t	ENSG00000100393	time	-0.0755413	0.0378155	-1.99763	0.102248	-0.172749	0.0216664
endogenous	293t	ENSG00000100395	time	-7.33377e-05	0.0193527	-0.00378953	0.997123	-0.049821	0.0496744
endogenous	293t	ENSG00000100401	time	0.0356978	0.0112555	3.1716	0.0247704	0.00676474	0.0646309
endogenous	293t	ENSG00000100403	time	0.0325512	0.0163356	1.99266	0.1029	-0.00944071	0.0745431
endogenous	293t	ENSG00000100410	time	0.0082495	0.00580815	1.42033	0.214751	-0.00668083	0.0231798
endogenous	293t	ENSG00000100412	time	0.0422167	0.0075153	5.61743	0.00247407	0.022898	0.0615353
endogenous	293t	ENSG00000100413	time	0.00320896	0.0169384	0.189449	0.857191	-0.0403326	0.0467505
endogenous	293t	ENSG00000100416	time	0.00653771	0.00871661	0.750028	0.487009	-0.0158691	0.0289445
endogenous	293t	ENSG00000100417	time	0.0464273	0.0241645	1.9213	0.112741	-0.0156896	0.108544
endogenous	293t	ENSG00000100418	time	0.0337044	0.0134127	2.51287	0.0536399	-0.000774133	0.0681829
endogenous	293t	ENSG00000100422	time	0.0190869	0.00539948	3.53496	0.0166517	0.00520713	0.0329667
endogenous	293t	ENSG00000100425	time	-0.0942259	0.0316159	-2.98034	0.030788	-0.175497	-0.0129547
endogenous	293t	ENSG00000100426	time	-0.0484225	0.00783623	-6.17931	0.00161756	-0.0685662	-0.0282788
endogenous	293t	ENSG00000100427	time	0.0213164	0.139652	0.152639	0.884651	-0.337672	0.380305
endogenous	293t	ENSG00000100429	time	0.0769333	0.0468113	1.64348	0.161206	-0.043399	0.197266
endogenous	293t	ENSG00000100439	time	0.0617431	0.0372657	1.65684	0.158453	-0.0340514	0.157538
endogenous	293t	ENSG00000100441	time	0.0204178	0.0145785	1.40055	0.22025	-0.0170573	0.057893
endogenous	293t	ENSG00000100442	time	0.0515685	0.0083169	6.20044	0.00159288	0.0301892	0.0729478
endogenous	293t	ENSG00000100445	time	0.0365303	0.0149471	2.44397	0.0583675	-0.00189241	0.0749529
endogenous	293t	ENSG00000100461	time	0.00949874	0.012943	0.733891	0.495964	-0.0237723	0.0427697
endogenous	293t	ENSG00000100462	time	0.0445307	0.00617244	7.21443	0.000797635	0.0286639	0.0603974
endogenous	293t	ENSG00000100473	time	0.0292296	0.0150851	1.93765	0.110403	-0.00954786	0.0680071
endogenous	293t	ENSG00000100478	time	0.0150187	0.0122961	1.22142	0.276372	-0.0165895	0.0466269
endogenous	293t	ENSG00000100479	time	-0.0114845	0.0109348	-1.05028	0.34168	-0.0395932	0.0166242
endogenous	293t	ENSG00000100483	time	-0.0714965	0.0239136	-2.98979	0.0304549	-0.132968	-0.0100246
endogenous	293t	ENSG00000100485	time	-0.0247261	0.012716	-1.94448	0.10944	-0.0574137	0.00796147
endogenous	293t	ENSG00000100490	time	-0.165708	0.0475121	-3.4877	0.0175136	-0.287842	-0.0435741
endogenous	293t	ENSG00000100503	time	0.0151625	0.00567963	2.66962	0.0443687	0.000562502	0.0297624
endogenous	293t	ENSG00000100504	time	0.0412086	0.00974211	4.22995	0.00824868	0.0161657	0.0662515
endogenous	293t	ENSG00000100505	time	-0.0118795	0.0337139	-0.352364	0.738932	-0.0985438	0.0747847
endogenous	293t	ENSG00000100519	time	0.0115852	0.00925476	1.25181	0.266009	-0.0122049	0.0353753
endogenous	293t	ENSG00000100522	time	0.0335912	0.0141517	2.37366	0.0636633	-0.0027868	0.0699692
endogenous	293t	ENSG00000100523	time	-0.0636538	0.0147298	-4.32144	0.00756031	-0.101518	-0.0257897
endogenous	293t	ENSG00000100526	time	0.0521024	0.020972	2.48438	0.0555423	-0.00180788	0.106013
endogenous	293t	ENSG00000100528	time	0.0477696	0.00583358	8.18872	0.000441793	0.0327739	0.0627653
endogenous	293t	ENSG00000100532	time	-0.0590268	0.0198944	-2.96701	0.0312648	-0.110167	-0.00788669
endogenous	293t	ENSG00000100554	time	0.0175068	0.00668749	2.61784	0.0472205	0.000316056	0.0346975
endogenous	293t	ENSG00000100564	time	0.0275678	0.0153749	1.79304	0.132943	-0.0119545	0.0670902
endogenous	293t	ENSG00000100567	time	0.0377255	0.00980272	3.84847	0.0120198	0.0125268	0.0629242
endogenous	293t	ENSG00000100568	time	0.0459081	0.0120757	3.80169	0.0126066	0.0148665	0.0769498
endogenous	293t	ENSG00000100575	time	-0.0512621	0.0170932	-2.99898	0.0301347	-0.0952016	-0.00732265
endogenous	293t	ENSG00000100577	time	0.0307639	0.0117527	2.6176	0.0472342	0.00055263	0.0609752
endogenous	293t	ENSG00000100578	time	0.00370199	0.0147209	0.251479	0.811453	-0.0341392	0.0415432
endogenous	293t	ENSG00000100580	time	0.0242316	0.00928194	2.61062	0.0476342	0.000371614	0.0480916
endogenous	293t	ENSG00000100583	time	0.0289182	0.0135963	2.12691	0.0867425	-0.00603225	0.0638687
endogenous	293t	ENSG00000100591	time	0.029244	0.00750248	3.89792	0.0114332	0.00995832	0.0485298
endogenous	293t	ENSG00000100592	time	0.00173562	0.0334172	0.0519378	0.960589	-0.0841661	0.0876373
endogenous	293t	ENSG00000100593	time	-0.0819683	0.022772	-3.59952	0.0155511	-0.140506	-0.023431
endogenous	293t	ENSG00000100596	time	0.0273566	0.0167228	1.63589	0.16279	-0.0156307	0.070344
endogenous	293t	ENSG00000100599	time	-0.100987	0.0783231	-1.28936	0.253693	-0.302323	0.100349
endogenous	293t	ENSG00000100600	time	0.0374855	0.0127284	2.94503	0.0320692	0.00476617	0.0702049
endogenous	293t	ENSG00000100601	time	-0.0381206	0.0170297	-2.23847	0.0753592	-0.0818969	0.00565577
endogenous	293t	ENSG00000100603	time	0.00219274	0.010168	0.21565	0.837781	-0.023945	0.0283305
endogenous	293t	ENSG00000100604	time	-0.0215361	0.0242105	-0.889536	0.414459	-0.0837712	0.040699
endogenous	293t	ENSG00000100605	time	0.0628846	0.0237656	2.64603	0.0456436	0.00179317	0.123976
endogenous	293t	ENSG00000100612	time	0.0321677	0.0138128	2.32884	0.0673087	-0.00333918	0.0676746
endogenous	293t	ENSG00000100614	time	0.0182274	0.00730376	2.49562	0.0547831	-0.000547529	0.0370023
endogenous	293t	ENSG00000100625	time	-0.0715022	0.0131652	-5.43116	0.00286917	-0.105344	-0.03766
endogenous	293t	ENSG00000100626	time	-0.0194809	0.0366525	-0.531501	0.617828	-0.113699	0.0747375
endogenous	293t	ENSG00000100629	time	-0.0428974	0.0155484	-2.75896	0.039884	-0.0828658	-0.00292892
endogenous	293t	ENSG00000100632	time	0.0343507	0.0117428	2.92526	0.0328127	0.00416492	0.0645365
endogenous	293t	ENSG00000100644	time	0.00357761	0.0167651	0.213396	0.839446	-0.0395185	0.0466737
endogenous	293t	ENSG00000100647	time	0.0201996	0.0353529	0.571369	0.592473	-0.070678	0.111077
endogenous	293t	ENSG00000100650	time	0.0128018	0.00847411	1.51069	0.191258	-0.00898162	0.0345852
endogenous	293t	ENSG00000100652	time	-0.134392	0.0393088	-3.41889	0.0188608	-0.235439	-0.0333461
endogenous	293t	ENSG00000100664	time	0.00197528	0.00987754	0.199977	0.849378	-0.0234157	0.0273663
endogenous	293t	ENSG00000100697	time	-0.00024905	0.0166168	-0.0149878	0.988622	-0.0429638	0.0424657
endogenous	293t	ENSG00000100711	time	-0.077517	0.019551	-3.96486	0.0106909	-0.127774	-0.0272595
endogenous	293t	ENSG00000100714	time	0.0259072	0.00802833	3.22697	0.0232841	0.00526972	0.0465447
endogenous	293t	ENSG00000100722	time	0.00116592	0.00916331	0.127238	0.903711	-0.0223891	0.024721
endogenous	293t	ENSG00000100726	time	0.0137902	0.0128334	1.07455	0.331672	-0.0191992	0.0467796
endogenous	293t	ENSG00000100731	time	-0.0106766	0.015467	-0.690286	0.520741	-0.0504357	0.0290825
endogenous	293t	ENSG00000100744	time	0.00502666	0.023124	0.217378	0.836506	-0.0544155	0.0644688
endogenous	293t	ENSG00000100749	time	0.0150641	0.0112631	1.33748	0.23868	-0.0138886	0.0440168
endogenous	293t	ENSG00000100764	time	0.0359236	0.00735674	4.88309	0.00454075	0.0170125	0.0548347
endogenous	293t	ENSG00000100767	time	-0.0152766	0.0317697	-0.480854	0.650924	-0.0969433	0.0663901
endogenous	293t	ENSG00000100784	time	-0.00296974	0.0341323	-0.0870066	0.934043	-0.0907097	0.0847703
endogenous	293t	ENSG00000100796	time	-0.0168776	0.0117956	-1.43084	0.211884	-0.0471991	0.0134439
endogenous	293t	ENSG00000100802	time	-0.0460121	0.0342484	-1.34348	0.236864	-0.134051	0.0420263
endogenous	293t	ENSG00000100804	time	0.0462741	0.0139936	3.3068	0.0213153	0.0103024	0.0822457
endogenous	293t	ENSG00000100811	time	0.0291996	0.0140984	2.07114	0.0931051	-0.00704137	0.0654406
endogenous	293t	ENSG00000100813	time	0.0221973	0.00573474	3.87066	0.0117524	0.00745564	0.0369389
endogenous	293t	ENSG00000100814	time	0.0369776	0.0064318	5.74917	0.00223298	0.0204441	0.053511
endogenous	293t	ENSG00000100815	time	-0.0240015	0.0195627	-1.2269	0.274476	-0.0742892	0.0262861
endogenous	293t	ENSG00000100823	time	0.0393153	0.00886649	4.43415	0.00680178	0.0165233	0.0621073
endogenous	293t	ENSG00000100836	time	0.0342484	0.0116572	2.93796	0.0323331	0.00428257	0.0642143
endogenous	293t	ENSG00000100852	time	0.025806	0.0079148	3.26048	0.0224337	0.00546041	0.0461517
endogenous	293t	ENSG00000100865	time	0.0194137	0.00532959	3.64262	0.0148626	0.00571354	0.0331139
endogenous	293t	ENSG00000100867	time	0.0508192	0.0211626	2.40137	0.0615165	-0.00358095	0.105219
endogenous	293t	ENSG00000100883	time	0.04803	0.0140357	3.42198	0.0187978	0.01195	0.08411
endogenous	293t	ENSG00000100888	time	-0.0520683	0.0118997	-4.37561	0.00718413	-0.0826573	-0.0214792
endogenous	293t	ENSG00000100889	time	0.0100384	0.0344988	0.290979	0.782751	-0.0786435	0.0987203
endogenous	293t	ENSG00000100890	time	0.0209144	0.0112969	1.85134	0.123337	-0.00812526	0.0499541
endogenous	293t	ENSG00000100897	time	0.0341738	0.0068758	4.97016	0.0042112	0.016499	0.0518486
endogenous	293t	ENSG00000100902	time	0.0268154	0.0102823	2.60793	0.0477891	0.000384036	0.0532468
endogenous	293t	ENSG00000100906	time	-0.246115	0.0739444	-3.32837	0.020816	-0.436195	-0.0560346
endogenous	293t	ENSG00000100908	time	0.0156475	0.0228184	0.685742	0.523371	-0.043009	0.074304
endogenous	293t	ENSG00000100911	time	0.0575598	0.01286	4.47587	0.00654364	0.0245021	0.0906176
endogenous	293t	ENSG00000100916	time	0.0299193	0.0124742	2.3985	0.0617348	-0.00214652	0.0619852
endogenous	293t	ENSG00000100918	time	0.00341681	0.0410497	0.0832358	0.936894	-0.102105	0.108939
endogenous	293t	ENSG00000100926	time	0.0381923	0.0205844	1.8554	0.122694	-0.0147217	0.0911062
endogenous	293t	ENSG00000100934	time	0.0156564	0.0227329	0.688709	0.521653	-0.0427804	0.0740931
endogenous	293t	ENSG00000100938	time	0.00813888	0.0216812	0.375389	0.722769	-0.0475945	0.0638722
endogenous	293t	ENSG00000100941	time	0.00985713	0.0141707	0.695597	0.517678	-0.0265699	0.0462842
endogenous	293t	ENSG00000100949	time	0.00973605	0.0191186	0.509246	0.632251	-0.0394098	0.0588819
endogenous	293t	ENSG00000100968	time	0.0620624	0.0203563	3.0488	0.0284632	0.00973481	0.11439
endogenous	293t	ENSG00000100979	time	0.045658	0.0194562	2.3467	0.0658292	-0.00435581	0.0956718
endogenous	293t	ENSG00000100982	time	0.00878811	0.0158314	0.555108	0.602739	-0.0319077	0.0494839
endogenous	293t	ENSG00000100983	time	0.0550045	0.0127791	4.30426	0.00768436	0.0221548	0.0878542
endogenous	293t	ENSG00000100991	time	0.0457683	0.0163291	2.80287	0.0378652	0.00379305	0.0877436
endogenous	293t	ENSG00000100994	time	0.0289674	0.0147658	1.96179	0.107042	-0.00898927	0.066924
endogenous	293t	ENSG00000100997	time	0.0348037	0.0135062	2.57687	0.0496199	8.49614e-05	0.0695224
endogenous	293t	ENSG00000101000	time	0.0150515	0.0247264	0.608722	0.569301	-0.0485097	0.0786126
endogenous	293t	ENSG00000101003	time	0.0145849	0.00851374	1.7131	0.147366	-0.00730034	0.0364702
endogenous	293t	ENSG00000101004	time	0.010594	0.0571039	0.185521	0.860111	-0.136196	0.157384
endogenous	293t	ENSG00000101017	time	-1.24078e-05	0.0400763	-0.000309605	0.999765	-0.103032	0.103007
endogenous	293t	ENSG00000101019	time	0.0271536	0.0166541	1.63045	0.163936	-0.0156571	0.0699644
endogenous	293t	ENSG00000101040	time	-0.0646583	0.0863539	-0.748759	0.487709	-0.286638	0.157322
endogenous	293t	ENSG00000101052	time	0.0403893	0.0165947	2.43388	0.0590978	-0.0022686	0.0830473
endogenous	293t	ENSG00000101057	time	0.051278	0.01299	3.94749	0.0108781	0.017886	0.0846699
endogenous	293t	ENSG00000101079	time	0.0394778	0.0133167	2.96453	0.0313542	0.00524615	0.0737094
endogenous	293t	ENSG00000101082	time	-0.0132971	0.0180029	-0.738606	0.493336	-0.059575	0.0329809
endogenous	293t	ENSG00000101084	time	0.0339104	0.0194611	1.74247	0.141893	-0.0161161	0.0839369
endogenous	293t	ENSG00000101098	time	0.0173054	0.022666	0.763496	0.479623	-0.0409594	0.0755703
endogenous	293t	ENSG00000101104	time	0.140163	0.0354919	3.94915	0.01086	0.0489279	0.231398
endogenous	293t	ENSG00000101109	time	0.0278489	0.0102052	2.7289	0.0413345	0.00161564	0.0540822
endogenous	293t	ENSG00000101115	time	-0.11275	0.0726688	-1.55156	0.181467	-0.299551	0.0740511
endogenous	293t	ENSG00000101126	time	-0.0635691	0.0148428	-4.28281	0.00784252	-0.101724	-0.0254143
endogenous	293t	ENSG00000101132	time	0.0376068	0.00791684	4.75022	0.00510352	0.0172559	0.0579577
endogenous	293t	ENSG00000101138	time	-0.115967	0.0245778	-4.71836	0.00525029	-0.179146	-0.0527876
endogenous	293t	ENSG00000101144	time	0.0293321	0.0163523	1.79376	0.13282	-0.0127028	0.0713669
endogenous	293t	ENSG00000101146	time	0.0189936	0.00705379	2.69268	0.0431602	0.000861245	0.0371259
endogenous	293t	ENSG00000101150	time	0.0404048	0.0119109	3.39226	0.0194137	0.00978687	0.0710227
endogenous	293t	ENSG00000101152	time	-0.0223557	0.0134286	-1.66479	0.156838	-0.0568749	0.0121635
endogenous	293t	ENSG00000101158	time	0.0527582	0.0160949	3.27795	0.0220042	0.011385	0.0941313
endogenous	293t	ENSG00000101160	time	0.0539521	0.0160201	3.36777	0.0199382	0.012771	0.0951331
endogenous	293t	ENSG00000101161	time	0.0177939	0.0113303	1.57046	0.177106	-0.0113317	0.0469194
endogenous	293t	ENSG00000101166	time	0.0344689	0.00732526	4.70549	0.00531099	0.0156387	0.0532991
endogenous	293t	ENSG00000101181	time	-0.0474964	0.014837	-3.20121	0.0239629	-0.0856363	-0.00935659
endogenous	293t	ENSG00000101182	time	0.0450145	0.0111818	4.02571	0.0100638	0.0162709	0.0737582
endogenous	293t	ENSG00000101187	time	-0.030748	0.0228394	-1.34627	0.236026	-0.0894585	0.0279626
endogenous	293t	ENSG00000101189	time	0.00858554	0.0074905	1.14619	0.303592	-0.0106694	0.0278405
endogenous	293t	ENSG00000101190	time	0.0164277	0.00770187	2.13295	0.0860823	-0.00337061	0.036226
endogenous	293t	ENSG00000101191	time	-0.0532656	0.00974273	-5.46722	0.00278722	-0.0783101	-0.0282211
endogenous	293t	ENSG00000101193	time	0.0142637	0.0077571	1.83879	0.125342	-0.00567657	0.034204
endogenous	293t	ENSG00000101199	time	0.0159697	0.0213485	0.748047	0.488102	-0.0389084	0.0708478
endogenous	293t	ENSG00000101210	time	0.0738144	0.017372	4.24904	0.00809922	0.0291582	0.11847
endogenous	293t	ENSG00000101216	time	-0.0370679	0.0186536	-1.98718	0.103623	-0.0850185	0.0108826
endogenous	293t	ENSG00000101220	time	0.0480158	0.0195008	2.46225	0.0570705	-0.00211251	0.098144
endogenous	293t	ENSG00000101222	time	0.00692359	0.0200909	0.344614	0.744407	-0.0447216	0.0585688
endogenous	293t	ENSG00000101224	time	0.0253682	0.0187111	1.35578	0.233186	-0.0227302	0.0734666
endogenous	293t	ENSG00000101230	time	0.0431259	0.025118	1.71693	0.146641	-0.0214421	0.107694
endogenous	293t	ENSG00000101236	time	-0.0228173	0.0242589	-0.940575	0.390107	-0.0851769	0.0395422
endogenous	293t	ENSG00000101246	time	0.0269737	0.0203725	1.32402	0.242792	-0.0253956	0.079343
endogenous	293t	ENSG00000101247	time	-0.0315797	0.0153314	-2.0598	0.094457	-0.0709904	0.00783097
endogenous	293t	ENSG00000101255	time	-0.0374728	0.0160567	-2.33378	0.0668961	-0.0787479	0.00380231
endogenous	293t	ENSG00000101265	time	0.00678629	0.0140936	0.481514	0.650486	-0.0294426	0.0430152
[truncated: 11,188 more rows]

## Sheet: HeLa-endogenous
datatype	cell_type	Name	decay_rate
endogenous	hela	ENSG00000000003	-0.0143749
endogenous	hela	ENSG00000000419	-0.0121664
endogenous	hela	ENSG00000000457	0.0789827
endogenous	hela	ENSG00000000460	-0.0104041
endogenous	hela	ENSG00000000971	-0.0199003
endogenous	hela	ENSG00000001036	-0.0408168
endogenous	hela	ENSG00000001084	0.111138
endogenous	hela	ENSG00000001167	0.0422558
endogenous	hela	ENSG00000001460	0.0991075
endogenous	hela	ENSG00000001461	0.0257426
endogenous	hela	ENSG00000001497	-0.0548188
endogenous	hela	ENSG00000001617	-0.0480851
endogenous	hela	ENSG00000001629	-0.0369047
endogenous	hela	ENSG00000001630	0.00396844
endogenous	hela	ENSG00000001631	0.037134
endogenous	hela	ENSG00000002016	0.179304
endogenous	hela	ENSG00000002330	-0.0427127
endogenous	hela	ENSG00000002549	-0.0546466
endogenous	hela	ENSG00000002586	-0.0559229
endogenous	hela	ENSG00000002726	-0.0351477
endogenous	hela	ENSG00000002746	-0.0477932
endogenous	hela	ENSG00000002822	0.0404652
endogenous	hela	ENSG00000002834	-0.0748523
endogenous	hela	ENSG00000002919	-0.00662488
endogenous	hela	ENSG00000002933	-0.0428306
endogenous	hela	ENSG00000003056	-0.0232157
endogenous	hela	ENSG00000003096	-0.0824107
endogenous	hela	ENSG00000003249	-0.0349437
endogenous	hela	ENSG00000003393	0.0816249
endogenous	hela	ENSG00000003402	-0.0281477
endogenous	hela	ENSG00000003436	-0.0337234
endogenous	hela	ENSG00000003509	0.0561471
endogenous	hela	ENSG00000003756	0.186451
endogenous	hela	ENSG00000003989	-0.0144387
endogenous	hela	ENSG00000004059	-0.0574483
endogenous	hela	ENSG00000004142	-0.0507726
endogenous	hela	ENSG00000004399	-0.0355361
endogenous	hela	ENSG00000004455	-0.0504713
endogenous	hela	ENSG00000004478	-0.0360059
endogenous	hela	ENSG00000004487	-0.0167041
endogenous	hela	ENSG00000004534	0.033387
endogenous	hela	ENSG00000004660	0.0503525
endogenous	hela	ENSG00000004700	0.0278934
endogenous	hela	ENSG00000004766	0.0269599
endogenous	hela	ENSG00000004779	-0.0266448
endogenous	hela	ENSG00000004799	0.269659
endogenous	hela	ENSG00000004864	0.00959406
endogenous	hela	ENSG00000004866	-0.0298211
endogenous	hela	ENSG00000004897	-0.000497898
endogenous	hela	ENSG00000004961	-0.0327916
endogenous	hela	ENSG00000004975	-0.0319116
endogenous	hela	ENSG00000005007	0.0193794
endogenous	hela	ENSG00000005020	-0.039138
endogenous	hela	ENSG00000005022	-0.0449765
endogenous	hela	ENSG00000005059	-0.0853579
endogenous	hela	ENSG00000005073	0.263444
endogenous	hela	ENSG00000005075	-0.0638277
endogenous	hela	ENSG00000005100	-0.0569773
endogenous	hela	ENSG00000005156	-0.000996809
endogenous	hela	ENSG00000005175	-0.018543
endogenous	hela	ENSG00000005189	0.0374314
endogenous	hela	ENSG00000005194	-0.047762
endogenous	hela	ENSG00000005206	0.0126252
endogenous	hela	ENSG00000005238	0.0862097
endogenous	hela	ENSG00000005243	0.00690078
endogenous	hela	ENSG00000005302	0.0392632
endogenous	hela	ENSG00000005339	-0.0103243
endogenous	hela	ENSG00000005436	0.00874851
endogenous	hela	ENSG00000005448	-0.0274642
endogenous	hela	ENSG00000005469	0.0459877
endogenous	hela	ENSG00000005483	0.155047
endogenous	hela	ENSG00000005486	-0.0123933
endogenous	hela	ENSG00000005700	-0.0376072
endogenous	hela	ENSG00000005801	0.0142175
endogenous	hela	ENSG00000005810	-0.00884931
endogenous	hela	ENSG00000005812	0.0512857
endogenous	hela	ENSG00000005882	0.0108511
endogenous	hela	ENSG00000005884	-0.0599454
endogenous	hela	ENSG00000005889	0.14779
endogenous	hela	ENSG00000005893	-0.0292816
endogenous	hela	ENSG00000006007	-0.0236862
endogenous	hela	ENSG00000006015	-0.0755417
endogenous	hela	ENSG00000006016	-0.0248031
endogenous	hela	ENSG00000006025	-0.0598186
endogenous	hela	ENSG00000006062	0.122524
endogenous	hela	ENSG00000006118	-0.0287261
endogenous	hela	ENSG00000006125	-0.0146558
endogenous	hela	ENSG00000006194	0.251685
endogenous	hela	ENSG00000006282	-0.0693853
endogenous	hela	ENSG00000006327	0.0433491
endogenous	hela	ENSG00000006432	0.0971833
endogenous	hela	ENSG00000006451	-0.0193221
endogenous	hela	ENSG00000006453	-0.0170476
endogenous	hela	ENSG00000006468	0.0314119
endogenous	hela	ENSG00000006530	-0.0299079
endogenous	hela	ENSG00000006534	-0.0741826
endogenous	hela	ENSG00000006576	0.0048745
endogenous	hela	ENSG00000006607	0.00603432
endogenous	hela	ENSG00000006625	0.0161917
endogenous	hela	ENSG00000006634	0.174
endogenous	hela	ENSG00000006638	-0.0499379
endogenous	hela	ENSG00000006652	0.167379
endogenous	hela	ENSG00000006695	0.00500895
endogenous	hela	ENSG00000006704	0.0569914
endogenous	hela	ENSG00000006712	0.0170302
endogenous	hela	ENSG00000006715	-0.0424466
endogenous	hela	ENSG00000006740	-0.0394142
endogenous	hela	ENSG00000006744	-0.0224124
endogenous	hela	ENSG00000006757	0.00356961
endogenous	hela	ENSG00000006831	0.00476231
endogenous	hela	ENSG00000007038	-0.00895238
endogenous	hela	ENSG00000007047	-0.0840797
endogenous	hela	ENSG00000007080	-0.103197
endogenous	hela	ENSG00000007168	0.00804443
endogenous	hela	ENSG00000007202	-0.0447208
endogenous	hela	ENSG00000007341	-0.0111951
endogenous	hela	ENSG00000007372	0.148808
endogenous	hela	ENSG00000007376	-0.0118334
endogenous	hela	ENSG00000007384	-0.0576049
endogenous	hela	ENSG00000007392	0.0489798
endogenous	hela	ENSG00000007520	-0.07282
endogenous	hela	ENSG00000007541	0.0292805
endogenous	hela	ENSG00000007545	0.0239645
endogenous	hela	ENSG00000007866	0.0312048
endogenous	hela	ENSG00000007923	-0.0423798
endogenous	hela	ENSG00000007944	0.189434
endogenous	hela	ENSG00000007968	0.081389
endogenous	hela	ENSG00000008018	-0.00949673
endogenous	hela	ENSG00000008083	0.115666
endogenous	hela	ENSG00000008086	0.0133748
endogenous	hela	ENSG00000008128	-0.126958
endogenous	hela	ENSG00000008130	-0.00446642
endogenous	hela	ENSG00000008256	0.000200219
endogenous	hela	ENSG00000008277	0.0823449
endogenous	hela	ENSG00000008282	-0.0660426
endogenous	hela	ENSG00000008283	-0.0428929
endogenous	hela	ENSG00000008294	-0.0724087
endogenous	hela	ENSG00000008300	-0.0433788
endogenous	hela	ENSG00000008311	-0.0558781
endogenous	hela	ENSG00000008324	0.0391122
endogenous	hela	ENSG00000008382	-0.0455052
endogenous	hela	ENSG00000008394	0.00896099
endogenous	hela	ENSG00000008405	0.012052
endogenous	hela	ENSG00000008441	-0.160977
endogenous	hela	ENSG00000008513	0.0952023
endogenous	hela	ENSG00000008517	-0.0737821
endogenous	hela	ENSG00000008710	0.0794316
endogenous	hela	ENSG00000008838	0.0360208
endogenous	hela	ENSG00000008853	-0.0616614
endogenous	hela	ENSG00000008869	0.0335338
endogenous	hela	ENSG00000008952	-0.00911603
endogenous	hela	ENSG00000008988	-0.0425036
endogenous	hela	ENSG00000009307	-0.0362699
endogenous	hela	ENSG00000009335	0.0151006
endogenous	hela	ENSG00000009413	0.123589
endogenous	hela	ENSG00000009780	-0.00437339
endogenous	hela	ENSG00000009830	-0.0535714
endogenous	hela	ENSG00000009844	-0.0347981
endogenous	hela	ENSG00000009954	0.025113
endogenous	hela	ENSG00000010017	-0.00454686
endogenous	hela	ENSG00000010072	0.0726521
endogenous	hela	ENSG00000010165	0.0063502
endogenous	hela	ENSG00000010219	0.0170784
endogenous	hela	ENSG00000010244	0.0174215
endogenous	hela	ENSG00000010256	-0.0601676
endogenous	hela	ENSG00000010270	-0.0250497
endogenous	hela	ENSG00000010278	-0.041851
endogenous	hela	ENSG00000010292	-0.0326852
endogenous	hela	ENSG00000010322	-0.0108583
endogenous	hela	ENSG00000010361	0.029149
endogenous	hela	ENSG00000010404	-0.0429687
endogenous	hela	ENSG00000010539	0.174005
endogenous	hela	ENSG00000010626	0.0386726
endogenous	hela	ENSG00000010704	0.0113657
endogenous	hela	ENSG00000010803	0.0208967
endogenous	hela	ENSG00000010810	0.0402063
endogenous	hela	ENSG00000010818	0.0834024
endogenous	hela	ENSG00000011007	-0.0383806
endogenous	hela	ENSG00000011009	-0.0524736
endogenous	hela	ENSG00000011021	-0.0126485
endogenous	hela	ENSG00000011028	-0.023289
endogenous	hela	ENSG00000011052	0.0844162
endogenous	hela	ENSG00000011105	-0.0125329
endogenous	hela	ENSG00000011114	-0.0428569
endogenous	hela	ENSG00000011132	0.0294864
endogenous	hela	ENSG00000011143	-0.0276824
endogenous	hela	ENSG00000011198	-0.0170342
endogenous	hela	ENSG00000011201	-0.0406194
endogenous	hela	ENSG00000011243	0.012544
endogenous	hela	ENSG00000011258	0.106951
endogenous	hela	ENSG00000011260	0.0483276
endogenous	hela	ENSG00000011275	0.0710269
endogenous	hela	ENSG00000011295	0.0252495
endogenous	hela	ENSG00000011304	-0.0681239
endogenous	hela	ENSG00000011376	-0.0109051
endogenous	hela	ENSG00000011405	-0.027102
endogenous	hela	ENSG00000011422	-0.0270411
endogenous	hela	ENSG00000011426	-0.0217843
endogenous	hela	ENSG00000011451	-0.0328161
endogenous	hela	ENSG00000011454	0.0139094
endogenous	hela	ENSG00000011465	0.00559617
endogenous	hela	ENSG00000011478	-0.0480917
endogenous	hela	ENSG00000011485	-0.0248285
endogenous	hela	ENSG00000011523	-0.0676408
endogenous	hela	ENSG00000011566	0.170813
endogenous	hela	ENSG00000011638	0.0220901
endogenous	hela	ENSG00000011677	-0.113983
endogenous	hela	ENSG00000012048	0.0393476
endogenous	hela	ENSG00000012061	-0.0646875
endogenous	hela	ENSG00000012171	-0.0691575
endogenous	hela	ENSG00000012174	-0.0514961
endogenous	hela	ENSG00000012211	0.0919794
endogenous	hela	ENSG00000012232	0.00326915
endogenous	hela	ENSG00000012660	-0.0321812
endogenous	hela	ENSG00000012822	0.00206
endogenous	hela	ENSG00000012963	-0.00948201
endogenous	hela	ENSG00000012983	0.038705
endogenous	hela	ENSG00000013275	-0.0205035
endogenous	hela	ENSG00000013288	-0.0672463
endogenous	hela	ENSG00000013297	0.091381
endogenous	hela	ENSG00000013306	-0.0284739
endogenous	hela	ENSG00000013364	0.00747306
endogenous	hela	ENSG00000013374	-0.0345886
endogenous	hela	ENSG00000013375	0.0283718
endogenous	hela	ENSG00000013441	0.160128
endogenous	hela	ENSG00000013503	0.0175561
endogenous	hela	ENSG00000013523	-0.0658343
endogenous	hela	ENSG00000013561	-0.0318123
endogenous	hela	ENSG00000013563	-0.0584687
endogenous	hela	ENSG00000013573	-0.00986847
endogenous	hela	ENSG00000013583	-0.0532841
endogenous	hela	ENSG00000013588	0.00380678
endogenous	hela	ENSG00000013619	-0.0310294
endogenous	hela	ENSG00000013810	-0.0640033
endogenous	hela	ENSG00000014123	0.00567555
endogenous	hela	ENSG00000014138	-0.0102884
endogenous	hela	ENSG00000014164	0.034706
endogenous	hela	ENSG00000014216	-0.0451526
endogenous	hela	ENSG00000014641	-0.0109934
endogenous	hela	ENSG00000014824	-0.0248316
endogenous	hela	ENSG00000014914	0.118452
endogenous	hela	ENSG00000014919	-0.0543862
endogenous	hela	ENSG00000015133	0.00679518
endogenous	hela	ENSG00000015153	0.00338876
endogenous	hela	ENSG00000015171	-0.0494361
endogenous	hela	ENSG00000015475	-0.066967
endogenous	hela	ENSG00000015479	-0.012443
endogenous	hela	ENSG00000015532	-0.00897253
endogenous	hela	ENSG00000015676	-0.0377645
endogenous	hela	ENSG00000016082	0.25332
endogenous	hela	ENSG00000016864	0.0209759
endogenous	hela	ENSG00000017260	-0.0196976
endogenous	hela	ENSG00000017427	-0.0948656
endogenous	hela	ENSG00000017483	-0.0435964
endogenous	hela	ENSG00000017797	-0.0674223
endogenous	hela	ENSG00000018189	0.0372907
endogenous	hela	ENSG00000018236	0.0221453
endogenous	hela	ENSG00000018408	0.053531
endogenous	hela	ENSG00000018510	-0.0252565
endogenous	hela	ENSG00000018610	-0.0503977
endogenous	hela	ENSG00000018699	-0.00144886
endogenous	hela	ENSG00000019144	-0.0181737
endogenous	hela	ENSG00000019186	0.00584201
endogenous	hela	ENSG00000019485	0.0150953
endogenous	hela	ENSG00000019549	0.225214
endogenous	hela	ENSG00000019995	0.104868
endogenous	hela	ENSG00000020129	0.00112584
endogenous	hela	ENSG00000020256	0.114119
endogenous	hela	ENSG00000020426	-0.0150565
endogenous	hela	ENSG00000020577	0.0148647
endogenous	hela	ENSG00000020922	-0.048649
endogenous	hela	ENSG00000021355	0.00546304
endogenous	hela	ENSG00000021574	-0.0452714
endogenous	hela	ENSG00000021762	0.00830045
endogenous	hela	ENSG00000021776	-0.0476779
endogenous	hela	ENSG00000021826	-0.0136756
endogenous	hela	ENSG00000022267	-0.0236556
endogenous	hela	ENSG00000022277	-0.00682259
endogenous	hela	ENSG00000022567	-0.0310366
endogenous	hela	ENSG00000022840	-0.00698906
endogenous	hela	ENSG00000023041	-0.00535784
endogenous	hela	ENSG00000023171	0.0711048
endogenous	hela	ENSG00000023191	-0.0427919
endogenous	hela	ENSG00000023228	0.00181155
endogenous	hela	ENSG00000023287	-0.0290724
endogenous	hela	ENSG00000023318	-0.0215071
endogenous	hela	ENSG00000023330	0.0153332
endogenous	hela	ENSG00000023445	0.0725028
endogenous	hela	ENSG00000023516	-0.00195874
endogenous	hela	ENSG00000023572	0.0608226
endogenous	hela	ENSG00000023608	-0.00447253
endogenous	hela	ENSG00000023697	0.0133682
endogenous	hela	ENSG00000023734	0.00141252
endogenous	hela	ENSG00000023902	-0.00485907
endogenous	hela	ENSG00000023909	0.0197241
endogenous	hela	ENSG00000024048	0.0313355
endogenous	hela	ENSG00000024422	-0.116413
endogenous	hela	ENSG00000024526	0.0224757
endogenous	hela	ENSG00000024862	0.054583
endogenous	hela	ENSG00000025156	0.134905
endogenous	hela	ENSG00000025293	0.0156108
endogenous	hela	ENSG00000025434	-0.00619894
endogenous	hela	ENSG00000025708	-0.0342653
endogenous	hela	ENSG00000025770	-0.0563897
endogenous	hela	ENSG00000025772	-0.0363475
endogenous	hela	ENSG00000025796	-0.00524535
endogenous	hela	ENSG00000025800	-0.0126759
endogenous	hela	ENSG00000026025	-0.0637762
endogenous	hela	ENSG00000026103	0.0120931
endogenous	hela	ENSG00000026297	-0.0187864
endogenous	hela	ENSG00000026508	-0.0457315
endogenous	hela	ENSG00000026559	-0.0334346
endogenous	hela	ENSG00000026652	-0.0448928
endogenous	hela	ENSG00000026950	0.123484
endogenous	hela	ENSG00000027001	0.000345754
endogenous	hela	ENSG00000027075	0.00612045
endogenous	hela	ENSG00000027697	0.0207721
endogenous	hela	ENSG00000027847	-0.0628848
endogenous	hela	ENSG00000028116	-0.0131622
endogenous	hela	ENSG00000028203	0.0651702
endogenous	hela	ENSG00000028310	-0.0194113
endogenous	hela	ENSG00000028528	-0.0428452
endogenous	hela	ENSG00000028839	0.0607103
endogenous	hela	ENSG00000029153	-0.0375435
endogenous	hela	ENSG00000029363	-0.0181609
endogenous	hela	ENSG00000029364	0.0149033
endogenous	hela	ENSG00000029639	0.0887455
endogenous	hela	ENSG00000029725	-0.0191446
endogenous	hela	ENSG00000029993	-0.0242147
endogenous	hela	ENSG00000030066	0.0143985
endogenous	hela	ENSG00000030110	-0.012352
endogenous	hela	ENSG00000030582	-0.0504329
endogenous	hela	ENSG00000031003	0.0146234
endogenous	hela	ENSG00000031081	-0.0118324
endogenous	hela	ENSG00000031691	0.0389989
endogenous	hela	ENSG00000031698	-0.042801
endogenous	hela	ENSG00000031823	-0.00495327
endogenous	hela	ENSG00000032219	0.057637
endogenous	hela	ENSG00000032389	-0.0341757
endogenous	hela	ENSG00000032444	0.0316408
endogenous	hela	ENSG00000032742	0.0420489
endogenous	hela	ENSG00000033011	0.0325439
endogenous	hela	ENSG00000033030	0.13216
endogenous	hela	ENSG00000033050	-0.0579335
endogenous	hela	ENSG00000033100	-0.00213302
endogenous	hela	ENSG00000033170	-0.0244694
endogenous	hela	ENSG00000033178	-0.00676407
endogenous	hela	ENSG00000033327	0.0517207
endogenous	hela	ENSG00000033627	0.0427216
endogenous	hela	ENSG00000033800	0.136357
endogenous	hela	ENSG00000033867	0.0302125
endogenous	hela	ENSG00000034152	0.00430241
endogenous	hela	ENSG00000034510	-0.0655117
endogenous	hela	ENSG00000034533	0.0971133
endogenous	hela	ENSG00000034677	0.125446
endogenous	hela	ENSG00000034693	-0.0128809
endogenous	hela	ENSG00000034713	0.0126014
endogenous	hela	ENSG00000035115	0.0858683
endogenous	hela	ENSG00000035141	-0.0593509
endogenous	hela	ENSG00000035403	-0.0397902
endogenous	hela	ENSG00000035499	-0.0466179
endogenous	hela	ENSG00000035681	-0.00413853
endogenous	hela	ENSG00000035687	0.0146255
endogenous	hela	ENSG00000035862	-0.0598207
endogenous	hela	ENSG00000035928	-0.0120029
endogenous	hela	ENSG00000036054	0.0107355
endogenous	hela	ENSG00000036257	0.0647219
endogenous	hela	ENSG00000036549	0.0674905
endogenous	hela	ENSG00000036672	0.180762
endogenous	hela	ENSG00000037042	-0.0123205
endogenous	hela	ENSG00000037241	-0.053549
endogenous	hela	ENSG00000037474	-0.0273457
endogenous	hela	ENSG00000037637	0.232185
endogenous	hela	ENSG00000037749	-0.0117157
endogenous	hela	ENSG00000037757	-0.014332
endogenous	hela	ENSG00000037897	0.00500312
endogenous	hela	ENSG00000038002	-0.00467031
endogenous	hela	ENSG00000038210	-0.0178007
endogenous	hela	ENSG00000038219	-0.034804
endogenous	hela	ENSG00000038274	-0.0507517
endogenous	hela	ENSG00000038295	0.00251209
endogenous	hela	ENSG00000038358	-0.00779039
endogenous	hela	ENSG00000038382	0.0455897
endogenous	hela	ENSG00000038532	-0.0362456
endogenous	hela	ENSG00000039123	0.00527023
endogenous	hela	ENSG00000039319	0.0514974
endogenous	hela	ENSG00000039523	-0.0167898
endogenous	hela	ENSG00000039560	-0.0712155
endogenous	hela	ENSG00000039650	-0.260315
endogenous	hela	ENSG00000040199	0.0447783
endogenous	hela	ENSG00000040275	-0.0360391
endogenous	hela	ENSG00000040341	0.0267284
endogenous	hela	ENSG00000040487	0.0721528
endogenous	hela	ENSG00000040531	0.00799985
endogenous	hela	ENSG00000040633	0.215353
endogenous	hela	ENSG00000040933	-0.0254688
endogenous	hela	ENSG00000041357	-0.0242533
endogenous	hela	ENSG00000041802	-0.0189205
endogenous	hela	ENSG00000041880	0.0627999
endogenous	hela	ENSG00000041982	-0.0615023
endogenous	hela	ENSG00000041988	0.203264
endogenous	hela	ENSG00000042088	-0.0112368
endogenous	hela	ENSG00000042286	-0.0213613
endogenous	hela	ENSG00000042429	0.1979
endogenous	hela	ENSG00000042445	0.0130414
endogenous	hela	ENSG00000042493	-0.0600397
endogenous	hela	ENSG00000042753	-0.0735913
endogenous	hela	ENSG00000043093	0.0441149
endogenous	hela	ENSG00000043143	0.0351859
endogenous	hela	ENSG00000043514	-0.00934355
endogenous	hela	ENSG00000044090	-0.0130909
endogenous	hela	ENSG00000044115	-0.0256618
endogenous	hela	ENSG00000044446	-0.03242
endogenous	hela	ENSG00000044459	0.0354241
endogenous	hela	ENSG00000044524	-0.00387788
endogenous	hela	ENSG00000044574	-0.0572121
endogenous	hela	ENSG00000046604	-0.0590393
endogenous	hela	ENSG00000046647	0.0465131
endogenous	hela	ENSG00000046651	0.051142
endogenous	hela	ENSG00000046653	-0.0183295
endogenous	hela	ENSG00000047056	0.0729623
endogenous	hela	ENSG00000047188	0.0170779
endogenous	hela	ENSG00000047230	-0.0494157
endogenous	hela	ENSG00000047249	-0.0264991
endogenous	hela	ENSG00000047315	0.0140381
endogenous	hela	ENSG00000047346	-0.0794914
endogenous	hela	ENSG00000047365	-0.00745898
endogenous	hela	ENSG00000047410	0.0401323
endogenous	hela	ENSG00000047578	0.0172692
endogenous	hela	ENSG00000047579	0.0676715
endogenous	hela	ENSG00000047621	0.00863561
endogenous	hela	ENSG00000047634	0.0144702
endogenous	hela	ENSG00000047644	-0.0898307
endogenous	hela	ENSG00000047849	-0.0159326
endogenous	hela	ENSG00000047932	0.0816042
endogenous	hela	ENSG00000048028	-0.0237302
endogenous	hela	ENSG00000048140	-0.0217248
endogenous	hela	ENSG00000048162	0.0796645
endogenous	hela	ENSG00000048342	0.0208091
endogenous	hela	ENSG00000048392	-0.0176412
endogenous	hela	ENSG00000048405	0.155415
endogenous	hela	ENSG00000048471	0.00950966
endogenous	hela	ENSG00000048544	-0.0163805
endogenous	hela	ENSG00000048649	-0.00587832
endogenous	hela	ENSG00000048707	0.0145399
endogenous	hela	ENSG00000048740	-0.0201857
endogenous	hela	ENSG00000048828	-0.0181708
endogenous	hela	ENSG00000048991	-0.00694124
endogenous	hela	ENSG00000049130	-0.00419822
endogenous	hela	ENSG00000049167	-0.0164444
endogenous	hela	ENSG00000049192	-0.0095726
endogenous	hela	ENSG00000049245	-0.0514187
endogenous	hela	ENSG00000049246	0.00954651
endogenous	hela	ENSG00000049323	-0.0420778
endogenous	hela	ENSG00000049449	-0.050009
endogenous	hela	ENSG00000049541	-0.049283
endogenous	hela	ENSG00000049618	0.0620917
endogenous	hela	ENSG00000049656	-0.0334742
endogenous	hela	ENSG00000049759	0.0956073
endogenous	hela	ENSG00000049860	-0.0472437
endogenous	hela	ENSG00000049883	0.0293421
endogenous	hela	ENSG00000050130	0.0294393
endogenous	hela	ENSG00000050165	-0.0993417
endogenous	hela	ENSG00000050344	0.0696187
endogenous	hela	ENSG00000050393	-0.0338988
endogenous	hela	ENSG00000050405	-0.0365069
endogenous	hela	ENSG00000050426	0.01566
endogenous	hela	ENSG00000050748	-0.0218355
endogenous	hela	ENSG00000050820	0.036754
endogenous	hela	ENSG00000051009	0.108465
endogenous	hela	ENSG00000051108	0.084375
endogenous	hela	ENSG00000051128	-0.0447984
endogenous	hela	ENSG00000051180	-0.00800793
endogenous	hela	ENSG00000051341	0.0911116
endogenous	hela	ENSG00000051382	0.0215034
endogenous	hela	ENSG00000051523	-0.05586
endogenous	hela	ENSG00000051596	0.0249271
endogenous	hela	ENSG00000051620	-0.0692407
endogenous	hela	ENSG00000051825	-0.0165159
endogenous	hela	ENSG00000052126	0.0676731
endogenous	hela	ENSG00000052723	-0.0338861
endogenous	hela	ENSG00000052749	-0.0290505
endogenous	hela	ENSG00000052795	0.0855423
endogenous	hela	ENSG00000052802	0.0349506
endogenous	hela	ENSG00000052841	-0.00673897
endogenous	hela	ENSG00000053108	-0.070609
endogenous	hela	ENSG00000053254	-0.0244549
endogenous	hela	ENSG00000053371	-0.0517699
endogenous	hela	ENSG00000053372	-0.0395722
endogenous	hela	ENSG00000053501	-0.0615524
endogenous	hela	ENSG00000053747	-0.106487
endogenous	hela	ENSG00000053770	0.031626
endogenous	hela	ENSG00000053900	0.0933993
endogenous	hela	ENSG00000054116	-0.0160872
endogenous	hela	ENSG00000054118	-0.0201552
endogenous	hela	ENSG00000054148	-0.0620359
endogenous	hela	ENSG00000054267	0.168879
endogenous	hela	ENSG00000054277	-0.0131611
endogenous	hela	ENSG00000054282	0.0480313
endogenous	hela	ENSG00000054392	-0.0861475
endogenous	hela	ENSG00000054523	0.0556208
endogenous	hela	ENSG00000054598	0.219889
endogenous	hela	ENSG00000054611	0.00344022
endogenous	hela	ENSG00000054654	-0.0138805
endogenous	hela	ENSG00000054793	-0.0268281
endogenous	hela	ENSG00000054938	-0.0719107
endogenous	hela	ENSG00000054965	-0.0116724
endogenous	hela	ENSG00000054967	0.0814606
endogenous	hela	ENSG00000055044	0.0258351
endogenous	hela	ENSG00000055070	-0.0765263
endogenous	hela	ENSG00000055130	0.0190883
endogenous	hela	ENSG00000055147	0.00899192
endogenous	hela	ENSG00000055163	-0.0707154
endogenous	hela	ENSG00000055208	0.0930497
endogenous	hela	ENSG00000055211	-0.0382339
endogenous	hela	ENSG00000055332	0.0347799
endogenous	hela	ENSG00000055483	0.0127359
endogenous	hela	ENSG00000055609	-0.0124598
endogenous	hela	ENSG00000055917	0.0170263
endogenous	hela	ENSG00000055950	-0.054723
endogenous	hela	ENSG00000056050	0.0962372
endogenous	hela	ENSG00000056097	-0.0304561
endogenous	hela	ENSG00000056277	0.0699291
endogenous	hela	ENSG00000056586	-0.0234592
endogenous	hela	ENSG00000056972	0.135179
endogenous	hela	ENSG00000057019	-0.00202712
endogenous	hela	ENSG00000057252	-0.0420321
endogenous	hela	ENSG00000057294	-0.00927419
endogenous	hela	ENSG00000057608	-0.016245
endogenous	hela	ENSG00000057663	0.0668601
endogenous	hela	ENSG00000057757	-0.0287547
endogenous	hela	ENSG00000057935	0.00302706
endogenous	hela	ENSG00000058056	-0.0131984
endogenous	hela	ENSG00000058063	-0.0198801
endogenous	hela	ENSG00000058091	-0.00768405
endogenous	hela	ENSG00000058262	-0.018945
endogenous	hela	ENSG00000058272	0.0334448
endogenous	hela	ENSG00000058453	0.0271151
endogenous	hela	ENSG00000058600	-0.0183992
endogenous	hela	ENSG00000058668	-0.0220731
endogenous	hela	ENSG00000058673	0.0111868
endogenous	hela	ENSG00000058729	0.140666
endogenous	hela	ENSG00000058799	-0.0228028
endogenous	hela	ENSG00000058804	0.0270461
endogenous	hela	ENSG00000059122	-0.075516
endogenous	hela	ENSG00000059145	-0.0402489
endogenous	hela	ENSG00000059377	-0.0826554
endogenous	hela	ENSG00000059378	-0.00298923
endogenous	hela	ENSG00000059573	-0.0314822
endogenous	hela	ENSG00000059588	0.00777341
endogenous	hela	ENSG00000059691	-0.010942
endogenous	hela	ENSG00000059728	0.11047
endogenous	hela	ENSG00000059758	0.0475545
endogenous	hela	ENSG00000059769	-0.0294695
endogenous	hela	ENSG00000059804	0.0340891
endogenous	hela	ENSG00000060069	0.0805527
endogenous	hela	ENSG00000060138	-0.0497675
endogenous	hela	ENSG00000060237	-0.0198915
endogenous	hela	ENSG00000060339	0.00214829
endogenous	hela	ENSG00000060491	0.0784369
endogenous	hela	ENSG00000060642	0.0663937
endogenous	hela	ENSG00000060688	-0.0081543
endogenous	hela	ENSG00000060749	0.0594999
endogenous	hela	ENSG00000060762	-0.0808052
endogenous	hela	ENSG00000060971	-0.0386974
endogenous	hela	ENSG00000060982	-0.0370702
endogenous	hela	ENSG00000061273	-0.0441415
endogenous	hela	ENSG00000061656	0.0933198
endogenous	hela	ENSG00000061676	7.25221e-05
endogenous	hela	ENSG00000061794	0.00991123
endogenous	hela	ENSG00000061936	0.0796232
endogenous	hela	ENSG00000061938	-0.127441
endogenous	hela	ENSG00000061987	0.0348919
endogenous	hela	ENSG00000062194	0.155111
endogenous	hela	ENSG00000062282	0.0779261
endogenous	hela	ENSG00000062370	0.233377
endogenous	hela	ENSG00000062485	-0.0729633
endogenous	hela	ENSG00000062582	-0.0434779
endogenous	hela	ENSG00000062598	-0.00692051
endogenous	hela	ENSG00000062650	0.0857269
endogenous	hela	ENSG00000062716	0.0737271
endogenous	hela	ENSG00000062725	0.152782
endogenous	hela	ENSG00000062822	-0.050811
endogenous	hela	ENSG00000063046	-0.0304458
endogenous	hela	ENSG00000063176	-0.013726
endogenous	hela	ENSG00000063177	-0.0379669
endogenous	hela	ENSG00000063241	-0.0129826
endogenous	hela	ENSG00000063244	-0.0520991
endogenous	hela	ENSG00000063245	-0.0925754
endogenous	hela	ENSG00000063322	-0.0499097
endogenous	hela	ENSG00000063438	0.0533333
endogenous	hela	ENSG00000063601	-0.0562961
endogenous	hela	ENSG00000063660	-0.044659
endogenous	hela	ENSG00000063761	0.107102
endogenous	hela	ENSG00000063854	-0.0954012
endogenous	hela	ENSG00000063978	0.0237327
endogenous	hela	ENSG00000064012	0.0275448
endogenous	hela	ENSG00000064042	-0.0373578
endogenous	hela	ENSG00000064102	-0.0110426
endogenous	hela	ENSG00000064115	-0.0383271
endogenous	hela	ENSG00000064205	-0.0628639
endogenous	hela	ENSG00000064309	0.0392772
endogenous	hela	ENSG00000064313	-0.00101876
endogenous	hela	ENSG00000064393	-0.0200564
endogenous	hela	ENSG00000064419	0.00182246
endogenous	hela	ENSG00000064490	-0.0324248
endogenous	hela	ENSG00000064545	-0.0446113
endogenous	hela	ENSG00000064601	-0.0520654
endogenous	hela	ENSG00000064607	-0.0212883
endogenous	hela	ENSG00000064651	0.0122231
endogenous	hela	ENSG00000064652	-0.0473688
endogenous	hela	ENSG00000064666	-0.0676982
endogenous	hela	ENSG00000064687	-0.0818448
endogenous	hela	ENSG00000064703	0.239911
endogenous	hela	ENSG00000064726	-0.0342469
endogenous	hela	ENSG00000064763	-0.0514858
endogenous	hela	ENSG00000064932	0.0506045
endogenous	hela	ENSG00000064933	0.0500043
endogenous	hela	ENSG00000064961	-0.0885821
endogenous	hela	ENSG00000064995	0.0181996
endogenous	hela	ENSG00000064999	0.00843457
endogenous	hela	ENSG00000065000	-0.00991409
endogenous	hela	ENSG00000065029	0.00557368
endogenous	hela	ENSG00000065054	-0.00441976
endogenous	hela	ENSG00000065057	-0.0094503
endogenous	hela	ENSG00000065060	-0.0233558
endogenous	hela	ENSG00000065135	-0.0342476
endogenous	hela	ENSG00000065150	-0.0229369
endogenous	hela	ENSG00000065154	0.00417082
endogenous	hela	ENSG00000065183	-0.0176533
endogenous	hela	ENSG00000065243	-0.0324682
endogenous	hela	ENSG00000065268	-0.0585939
endogenous	hela	ENSG00000065308	0.0661112
endogenous	hela	ENSG00000065325	-0.0288509
endogenous	hela	ENSG00000065328	0.124518
endogenous	hela	ENSG00000065357	0.0402622
endogenous	hela	ENSG00000065413	-0.0516531
endogenous	hela	ENSG00000065427	-0.0303657
endogenous	hela	ENSG00000065457	0.0286758
endogenous	hela	ENSG00000065485	-0.0443982
endogenous	hela	ENSG00000065491	0.0101334
endogenous	hela	ENSG00000065518	-0.0518806
endogenous	hela	ENSG00000065526	0.0257883
endogenous	hela	ENSG00000065534	-0.0213982
endogenous	hela	ENSG00000065548	-0.0320295
endogenous	hela	ENSG00000065559	0.022388
endogenous	hela	ENSG00000065600	-0.0376111
endogenous	hela	ENSG00000065613	-0.0268065
endogenous	hela	ENSG00000065615	0.00331586
endogenous	hela	ENSG00000065621	-0.0692353
endogenous	hela	ENSG00000065665	-0.0333647
endogenous	hela	ENSG00000065802	0.00739448
endogenous	hela	ENSG00000065809	0.0158719
endogenous	hela	ENSG00000065833	-0.0315764
endogenous	hela	ENSG00000065882	-0.0185736
endogenous	hela	ENSG00000065883	0.0578928
endogenous	hela	ENSG00000065911	-0.00701157
endogenous	hela	ENSG00000065923	-0.0964894
endogenous	hela	ENSG00000065970	0.0641935
endogenous	hela	ENSG00000065978	-0.0536486
endogenous	hela	ENSG00000066027	0.0056817
endogenous	hela	ENSG00000066044	-0.0496159
endogenous	hela	ENSG00000066084	0.00449747
endogenous	hela	ENSG00000066117	-0.0583477
endogenous	hela	ENSG00000066135	0.0319528
endogenous	hela	ENSG00000066136	-0.0187203
endogenous	hela	ENSG00000066248	-0.0819445
endogenous	hela	ENSG00000066279	0.0458028
endogenous	hela	ENSG00000066322	-0.0472989
endogenous	hela	ENSG00000066379	0.00104828
endogenous	hela	ENSG00000066422	0.12748
endogenous	hela	ENSG00000066427	-0.0654674
endogenous	hela	ENSG00000066455	0.0199529
endogenous	hela	ENSG00000066557	-0.0283282
endogenous	hela	ENSG00000066583	-0.0494676
endogenous	hela	ENSG00000066629	-0.0855794
endogenous	hela	ENSG00000066651	0.0042348
endogenous	hela	ENSG00000066654	0.0618384
endogenous	hela	ENSG00000066697	0.0185606
endogenous	hela	ENSG00000066735	-0.0275245
endogenous	hela	ENSG00000066739	0.0426458
endogenous	hela	ENSG00000066777	-0.0248298
endogenous	hela	ENSG00000066827	0.000970495
endogenous	hela	ENSG00000066855	-0.0156492
endogenous	hela	ENSG00000066923	0.100845
endogenous	hela	ENSG00000066926	-0.0290061
endogenous	hela	ENSG00000066933	0.0816851
endogenous	hela	ENSG00000067057	-0.0697439
endogenous	hela	ENSG00000067064	0.0131377
endogenous	hela	ENSG00000067066	0.0145372
endogenous	hela	ENSG00000067082	0.13989
endogenous	hela	ENSG00000067113	-0.00564719
endogenous	hela	ENSG00000067167	-0.0492262
endogenous	hela	ENSG00000067177	0.0182081
endogenous	hela	ENSG00000067182	0.0553289
endogenous	hela	ENSG00000067191	-0.0268211
endogenous	hela	ENSG00000067208	-0.0278967
endogenous	hela	ENSG00000067221	0.0184177
endogenous	hela	ENSG00000067225	-0.0463156
endogenous	hela	ENSG00000067248	-0.00939501
endogenous	hela	ENSG00000067334	0.0698837
endogenous	hela	ENSG00000067365	0.00713746
endogenous	hela	ENSG00000067369	0.0919941
endogenous	hela	ENSG00000067533	-0.0136968
endogenous	hela	ENSG00000067560	-0.0702392
endogenous	hela	ENSG00000067596	-0.00203565
endogenous	hela	ENSG00000067606	-0.00831116
endogenous	hela	ENSG00000067704	-0.0603537
endogenous	hela	ENSG00000067798	-0.0953549
endogenous	hela	ENSG00000067829	-0.0109449
endogenous	hela	ENSG00000067836	-0.0898654
endogenous	hela	ENSG00000067900	-0.0105506
endogenous	hela	ENSG00000067955	-0.0199327
endogenous	hela	ENSG00000067992	-0.0291602
endogenous	hela	ENSG00000068001	0.0430334
endogenous	hela	ENSG00000068024	-0.0148961
endogenous	hela	ENSG00000068028	-0.0113679
endogenous	hela	ENSG00000068079	-0.0186023
endogenous	hela	ENSG00000068097	-0.00184905
endogenous	hela	ENSG00000068120	-0.0161715
endogenous	hela	ENSG00000068137	0.0812956
endogenous	hela	ENSG00000068305	0.0200432
endogenous	hela	ENSG00000068308	-0.0272161
endogenous	hela	ENSG00000068323	-0.0933542
endogenous	hela	ENSG00000068354	-0.0257244
endogenous	hela	ENSG00000068366	-0.0469731
endogenous	hela	ENSG00000068383	-0.021629
endogenous	hela	ENSG00000068394	0.0125222
endogenous	hela	ENSG00000068400	-0.0997084
endogenous	hela	ENSG00000068438	-0.0213014
endogenous	hela	ENSG00000068489	-0.0267137
endogenous	hela	ENSG00000068615	0.0917855
endogenous	hela	ENSG00000068650	-0.0122459
endogenous	hela	ENSG00000068654	0.0300124
endogenous	hela	ENSG00000068697	-0.030043
endogenous	hela	ENSG00000068724	-0.0108157
endogenous	hela	ENSG00000068745	0.112815
endogenous	hela	ENSG00000068784	0.0466264
endogenous	hela	ENSG00000068796	0.0300696
endogenous	hela	ENSG00000068878	-0.0214912
endogenous	hela	ENSG00000068885	-0.0204192
endogenous	hela	ENSG00000068903	-0.0307571
endogenous	hela	ENSG00000068912	0.00245647
endogenous	hela	ENSG00000068971	-0.0233651
endogenous	hela	ENSG00000069011	0.00972601
endogenous	hela	ENSG00000069020	-0.0168573
endogenous	hela	ENSG00000069248	-0.0289022
endogenous	hela	ENSG00000069275	-0.0593902
endogenous	hela	ENSG00000069329	0.0270711
endogenous	hela	ENSG00000069345	0.00541762
endogenous	hela	ENSG00000069399	0.235252
endogenous	hela	ENSG00000069424	-0.012956
endogenous	hela	ENSG00000069482	-0.0936815
endogenous	hela	ENSG00000069509	-0.0272849
endogenous	hela	ENSG00000069702	0.041566
endogenous	hela	ENSG00000069849	-0.0340326
endogenous	hela	ENSG00000069869	0.0439026
endogenous	hela	ENSG00000069943	0.0135657
endogenous	hela	ENSG00000069956	0.0352614
endogenous	hela	ENSG00000069966	-0.0490022
endogenous	hela	ENSG00000069974	0.0393386
endogenous	hela	ENSG00000069998	-0.0296127
endogenous	hela	ENSG00000070010	-0.0888013
endogenous	hela	ENSG00000070018	0.0466145
endogenous	hela	ENSG00000070047	0.0701321
endogenous	hela	ENSG00000070061	-0.0285873
endogenous	hela	ENSG00000070081	-0.0217979
endogenous	hela	ENSG00000070087	0.0312566
endogenous	hela	ENSG00000070159	0.0714293
endogenous	hela	ENSG00000070214	-0.0354841
endogenous	hela	ENSG00000070269	-0.0262251
endogenous	hela	ENSG00000070366	0.0176323
endogenous	hela	ENSG00000070367	-0.00214087
endogenous	hela	ENSG00000070371	-0.0404857
endogenous	hela	ENSG00000070404	-0.0471478
endogenous	hela	ENSG00000070413	-0.0341002
endogenous	hela	ENSG00000070423	-0.0224881
endogenous	hela	ENSG00000070444	0.0619114
endogenous	hela	ENSG00000070476	0.0510639
endogenous	hela	ENSG00000070495	0.107455
endogenous	hela	ENSG00000070501	-0.000763687
endogenous	hela	ENSG00000070540	0.0238212
endogenous	hela	ENSG00000070601	0.0560443
endogenous	hela	ENSG00000070610	-0.00831064
endogenous	hela	ENSG00000070614	-0.0417118
endogenous	hela	ENSG00000070669	-0.0237379
endogenous	hela	ENSG00000070718	-0.0151881
endogenous	hela	ENSG00000070756	-0.0663561
endogenous	hela	ENSG00000070759	0.128738
endogenous	hela	ENSG00000070761	0.0192953
endogenous	hela	ENSG00000070770	-0.0201772
endogenous	hela	ENSG00000070778	-0.0278244
endogenous	hela	ENSG00000070785	-0.0364985
endogenous	hela	ENSG00000070814	-0.0540819
endogenous	hela	ENSG00000070831	0.00551241
endogenous	hela	ENSG00000070882	-0.019999
endogenous	hela	ENSG00000070950	-0.018657
endogenous	hela	ENSG00000070961	-0.040642
endogenous	hela	ENSG00000071051	0.025992
endogenous	hela	ENSG00000071054	-0.0376099
endogenous	hela	ENSG00000071082	-0.0529028
endogenous	hela	ENSG00000071127	-0.0665127
endogenous	hela	ENSG00000071189	0.0208527
endogenous	hela	ENSG00000071205	0.010759
endogenous	hela	ENSG00000071242	-0.0663508
endogenous	hela	ENSG00000071243	0.0628825
endogenous	hela	ENSG00000071462	-0.0339806
endogenous	hela	ENSG00000071537	-0.0562872
endogenous	hela	ENSG00000071539	-0.0691673
endogenous	hela	ENSG00000071553	-0.0588711
endogenous	hela	ENSG00000071564	-0.0677102
endogenous	hela	ENSG00000071626	-0.0302426
endogenous	hela	ENSG00000071655	0.0103321
endogenous	hela	ENSG00000071794	0.00649438
endogenous	hela	ENSG00000071859	-0.0675228
endogenous	hela	ENSG00000071889	-0.0731371
endogenous	hela	ENSG00000071894	0.0159865
endogenous	hela	ENSG00000071967	-0.0442265
endogenous	hela	ENSG00000071994	-0.00515927
endogenous	hela	ENSG00000072041	0.028385
endogenous	hela	ENSG00000072042	-0.0119484
endogenous	hela	ENSG00000072062	-0.0747583
endogenous	hela	ENSG00000072110	-0.0834088
endogenous	hela	ENSG00000072121	0.0183284
endogenous	hela	ENSG00000072134	0.0135812
endogenous	hela	ENSG00000072135	0.0772644
endogenous	hela	ENSG00000072163	-0.0727796
endogenous	hela	ENSG00000072195	-0.0368431
endogenous	hela	ENSG00000072210	-0.0243924
endogenous	hela	ENSG00000072274	-0.047022
endogenous	hela	ENSG00000072310	0.0293338
endogenous	hela	ENSG00000072364	-0.00436258
endogenous	hela	ENSG00000072401	0.0279035
endogenous	hela	ENSG00000072415	0.0581092
endogenous	hela	ENSG00000072422	-0.0460234
endogenous	hela	ENSG00000072501	-0.0567842
endogenous	hela	ENSG00000072506	-0.0604891
endogenous	hela	ENSG00000072518	0.0169346
endogenous	hela	ENSG00000072571	-0.0010051
endogenous	hela	ENSG00000072609	-0.0703904
endogenous	hela	ENSG00000072682	-0.0320095
endogenous	hela	ENSG00000072736	0.00688009
endogenous	hela	ENSG00000072756	-0.0120414
endogenous	hela	ENSG00000072778	-0.0733931
endogenous	hela	ENSG00000072786	0.00581672
endogenous	hela	ENSG00000072803	0.0426401
endogenous	hela	ENSG00000072818	-0.0236431
endogenous	hela	ENSG00000072832	0.00653616
endogenous	hela	ENSG00000072840	-0.10589
endogenous	hela	ENSG00000072849	-0.00523751
endogenous	hela	ENSG00000072864	-0.0243058
endogenous	hela	ENSG00000072954	-0.133219
endogenous	hela	ENSG00000072958	-0.00522273
endogenous	hela	ENSG00000073008	-0.0175041
endogenous	hela	ENSG00000073050	0.00703615
endogenous	hela	ENSG00000073060	-0.0518412
endogenous	hela	ENSG00000073111	-0.0250787
endogenous	hela	ENSG00000073169	0.0381676
endogenous	hela	ENSG00000073331	0.0457593
endogenous	hela	ENSG00000073350	-0.0108627
endogenous	hela	ENSG00000073417	0.00134059
endogenous	hela	ENSG00000073464	-0.0213162
endogenous	hela	ENSG00000073536	-0.0202692
endogenous	hela	ENSG00000073578	-0.0117917
endogenous	hela	ENSG00000073584	-0.0260652
endogenous	hela	ENSG00000073614	-0.00043757
endogenous	hela	ENSG00000073711	0.0195124
endogenous	hela	ENSG00000073712	-0.0645219
endogenous	hela	ENSG00000073792	-0.0927326
endogenous	hela	ENSG00000073803	-0.03817
endogenous	hela	ENSG00000073921	-0.0303967
endogenous	hela	ENSG00000073969	-0.0627666
endogenous	hela	ENSG00000074047	0.0742523
endogenous	hela	ENSG00000074054	0.0420998
endogenous	hela	ENSG00000074071	-0.0240935
endogenous	hela	ENSG00000074181	-0.0309669
endogenous	hela	ENSG00000074201	-0.0270226
endogenous	hela	ENSG00000074219	-0.0230152
endogenous	hela	ENSG00000074266	0.167118
endogenous	hela	ENSG00000074319	0.00672845
endogenous	hela	ENSG00000074356	0.00764416
endogenous	hela	ENSG00000074370	0.0157786
endogenous	hela	ENSG00000074410	-0.0274257
endogenous	hela	ENSG00000074416	-0.0478268
endogenous	hela	ENSG00000074527	-0.0272115
endogenous	hela	ENSG00000074582	-0.0230411
endogenous	hela	ENSG00000074590	0.113367
endogenous	hela	ENSG00000074603	0.0115681
endogenous	hela	ENSG00000074657	0.0186991
endogenous	hela	ENSG00000074695	0.000995818
endogenous	hela	ENSG00000074696	-0.0346101
endogenous	hela	ENSG00000074755	0.0373849
endogenous	hela	ENSG00000074800	-0.0491495
endogenous	hela	ENSG00000074842	-0.0335587
endogenous	hela	ENSG00000074935	-0.000613745
endogenous	hela	ENSG00000074964	0.00841114
endogenous	hela	ENSG00000075089	-0.00810425
endogenous	hela	ENSG00000075131	0.0158053
endogenous	hela	ENSG00000075142	0.0285669
endogenous	hela	ENSG00000075151	-0.0128945
endogenous	hela	ENSG00000075188	0.0123971
endogenous	hela	ENSG00000075213	-0.0346728
endogenous	hela	ENSG00000075218	0.00697203
endogenous	hela	ENSG00000075223	-0.0184637
endogenous	hela	ENSG00000075234	0.0224963
endogenous	hela	ENSG00000075239	-0.0647571
endogenous	hela	ENSG00000075240	0.290312
endogenous	hela	ENSG00000075275	0.0293873
endogenous	hela	ENSG00000075292	-0.00457334
endogenous	hela	ENSG00000075303	0.0405216
endogenous	hela	ENSG00000075336	-0.0108708
endogenous	hela	ENSG00000075391	0.0365532
endogenous	hela	ENSG00000075399	-0.0473657
endogenous	hela	ENSG00000075407	0.117855
endogenous	hela	ENSG00000075413	0.0209406
endogenous	hela	ENSG00000075415	-0.0301952
endogenous	hela	ENSG00000075420	-0.0197921
endogenous	hela	ENSG00000075426	0.0675186
endogenous	hela	ENSG00000075461	-0.0774754
endogenous	hela	ENSG00000075539	0.0168505
endogenous	hela	ENSG00000075568	-0.0137305
endogenous	hela	ENSG00000075618	-0.0319548
endogenous	hela	ENSG00000075624	-0.069579
endogenous	hela	ENSG00000075643	-0.0597406
endogenous	hela	ENSG00000075651	0.012006
endogenous	hela	ENSG00000075702	-0.0546463
endogenous	hela	ENSG00000075711	-0.00438167
endogenous	hela	ENSG00000075785	-0.0574447
endogenous	hela	ENSG00000075790	-0.0414348
endogenous	hela	ENSG00000075856	0.019319
endogenous	hela	ENSG00000075914	-0.0279452
endogenous	hela	ENSG00000075945	0.0114138
endogenous	hela	ENSG00000075975	0.0203249
endogenous	hela	ENSG00000076003	-0.0148309
endogenous	hela	ENSG00000076043	-0.00176334
endogenous	hela	ENSG00000076053	0.0669198
endogenous	hela	ENSG00000076067	-0.0666923
endogenous	hela	ENSG00000076108	0.0270759
endogenous	hela	ENSG00000076201	-0.259551
endogenous	hela	ENSG00000076242	-0.0386882
endogenous	hela	ENSG00000076248	-0.0102059
endogenous	hela	ENSG00000076321	0.0156288
endogenous	hela	ENSG00000076351	0.0201008
endogenous	hela	ENSG00000076356	0.0695617
endogenous	hela	ENSG00000076382	-0.0301776
endogenous	hela	ENSG00000076513	-3.63115e-05
endogenous	hela	ENSG00000076554	-0.0478438
endogenous	hela	ENSG00000076555	-0.148414
endogenous	hela	ENSG00000076604	0.0865331
endogenous	hela	ENSG00000076650	0.154094
endogenous	hela	ENSG00000076662	-0.0285047
endogenous	hela	ENSG00000076685	-0.0524523
endogenous	hela	ENSG00000076706	-0.0726651
endogenous	hela	ENSG00000076770	-0.0771515
endogenous	hela	ENSG00000076924	0.034141
endogenous	hela	ENSG00000076928	0.0515523
endogenous	hela	ENSG00000076944	-0.118287
endogenous	hela	ENSG00000076984	-0.228565
endogenous	hela	ENSG00000077044	0.0368682
endogenous	hela	ENSG00000077097	0.000596551
endogenous	hela	ENSG00000077147	0.0465023
endogenous	hela	ENSG00000077150	-0.0127075
endogenous	hela	ENSG00000077152	0.016396
endogenous	hela	ENSG00000077157	0.00855387
endogenous	hela	ENSG00000077232	-0.0221843
endogenous	hela	ENSG00000077235	-0.0458829
endogenous	hela	ENSG00000077238	0.111764
endogenous	hela	ENSG00000077254	0.071906
endogenous	hela	ENSG00000077264	-0.0057828
endogenous	hela	ENSG00000077312	-0.0503936
endogenous	hela	ENSG00000077348	-0.0207534
endogenous	hela	ENSG00000077380	-0.0486459
endogenous	hela	ENSG00000077454	0.0617652
endogenous	hela	ENSG00000077458	0.0781003
endogenous	hela	ENSG00000077463	0.0634879
endogenous	hela	ENSG00000077514	0.0405271
endogenous	hela	ENSG00000077549	-0.0682179
endogenous	hela	ENSG00000077684	0.116036
endogenous	hela	ENSG00000077713	0.0131706
endogenous	hela	ENSG00000077721	0.0125604
endogenous	hela	ENSG00000077782	-0.0798275
endogenous	hela	ENSG00000077942	-0.0488848
endogenous	hela	ENSG00000078018	-0.0339903
endogenous	hela	ENSG00000078043	0.0178973
endogenous	hela	ENSG00000078061	-0.041354
endogenous	hela	ENSG00000078070	0.0399253
endogenous	hela	ENSG00000078098	0.00237532
endogenous	hela	ENSG00000078114	0.061313
endogenous	hela	ENSG00000078124	-0.0629794
endogenous	hela	ENSG00000078140	-0.0282561
endogenous	hela	ENSG00000078142	0.0536666
endogenous	hela	ENSG00000078177	0.0862436
endogenous	hela	ENSG00000078237	0.0179996
endogenous	hela	ENSG00000078246	-0.000125541
endogenous	hela	ENSG00000078269	-0.0281927
endogenous	hela	ENSG00000078304	-0.0418767
endogenous	hela	ENSG00000078319	-0.0760077
endogenous	hela	ENSG00000078369	-0.0595853
endogenous	hela	ENSG00000078401	0.249681
endogenous	hela	ENSG00000078403	0.172798
endogenous	hela	ENSG00000078618	-0.0373888
endogenous	hela	ENSG00000078668	0.0289101
endogenous	hela	ENSG00000078674	-0.0489328
endogenous	hela	ENSG00000078747	-0.0168468
endogenous	hela	ENSG00000078808	-0.0419585
endogenous	hela	ENSG00000078902	-0.0212646
endogenous	hela	ENSG00000078967	-0.05312
endogenous	hela	ENSG00000079134	0.0920464
endogenous	hela	ENSG00000079150	-0.0173508
endogenous	hela	ENSG00000079156	0.00318449
endogenous	hela	ENSG00000079215	0.084245
endogenous	hela	ENSG00000079246	-0.0296638
endogenous	hela	ENSG00000079257	0.0249984
endogenous	hela	ENSG00000079277	-0.0154426
endogenous	hela	ENSG00000079313	-0.00961387
endogenous	hela	ENSG00000079332	-0.00233244
endogenous	hela	ENSG00000079335	0.0970403
endogenous	hela	ENSG00000079337	0.0116719
endogenous	hela	ENSG00000079387	0.0371606
endogenous	hela	ENSG00000079432	-0.0338313
endogenous	hela	ENSG00000079435	0.174013
endogenous	hela	ENSG00000079459	-0.0015856
endogenous	hela	ENSG00000079462	-0.0260653
endogenous	hela	ENSG00000079482	0.00901385
endogenous	hela	ENSG00000079616	-0.0227518
endogenous	hela	ENSG00000079691	-0.00992328
endogenous	hela	ENSG00000079739	-0.0404505
endogenous	hela	ENSG00000079785	-0.0249621
endogenous	hela	ENSG00000079805	-0.0356569
endogenous	hela	ENSG00000079819	-0.00507762
endogenous	hela	ENSG00000079841	-0.0537172
endogenous	hela	ENSG00000079950	-0.0440698
endogenous	hela	ENSG00000079974	0.0460665
endogenous	hela	ENSG00000079999	0.00623361
endogenous	hela	ENSG00000080189	0.0491543
endogenous	hela	ENSG00000080200	-0.0306109
endogenous	hela	ENSG00000080224	-0.0316552
endogenous	hela	ENSG00000080298	0.00532037
endogenous	hela	ENSG00000080345	0.0519837
endogenous	hela	ENSG00000080371	-0.0259809
endogenous	hela	ENSG00000080503	-0.00604435
endogenous	hela	ENSG00000080546	0.0428217
endogenous	hela	ENSG00000080561	0.0260913
endogenous	hela	ENSG00000080603	-0.0741413
endogenous	hela	ENSG00000080608	0.0293454
endogenous	hela	ENSG00000080644	0.109577
endogenous	hela	ENSG00000080802	0.0435099
endogenous	hela	ENSG00000080815	-0.0385935
endogenous	hela	ENSG00000080819	-0.0847658
endogenous	hela	ENSG00000080822	0.0154273
endogenous	hela	ENSG00000080823	-0.0641804
endogenous	hela	ENSG00000080824	-0.0394916
endogenous	hela	ENSG00000080839	0.0983809
endogenous	hela	ENSG00000080845	-0.0693938
endogenous	hela	ENSG00000080986	0.0857997
endogenous	hela	ENSG00000081014	-0.0204601
endogenous	hela	ENSG00000081019	0.30444
endogenous	hela	ENSG00000081026	0.0370228
endogenous	hela	ENSG00000081051	-0.0295691
endogenous	hela	ENSG00000081052	-0.00505459
endogenous	hela	ENSG00000081059	0.0183807
endogenous	hela	ENSG00000081087	-0.00964184
endogenous	hela	ENSG00000081154	-0.0464892
endogenous	hela	ENSG00000081177	-0.0398363
endogenous	hela	ENSG00000081181	0.0436841
endogenous	hela	ENSG00000081189	-0.215358
endogenous	hela	ENSG00000081277	0.0380021
endogenous	hela	ENSG00000081307	-0.0220733
endogenous	hela	ENSG00000081320	0.0700583
endogenous	hela	ENSG00000081377	0.0479334
endogenous	hela	ENSG00000081386	0.0834738
endogenous	hela	ENSG00000081692	0.102302
endogenous	hela	ENSG00000081721	0.0216745
endogenous	hela	ENSG00000081760	-0.00648527
endogenous	hela	ENSG00000081791	-0.0441119
endogenous	hela	ENSG00000081870	0.0211196
endogenous	hela	ENSG00000081913	0.0286729
endogenous	hela	ENSG00000081923	-0.0409106
endogenous	hela	ENSG00000082014	0.0394336
endogenous	hela	ENSG00000082068	0.0217493
endogenous	hela	ENSG00000082146	0.0462631
endogenous	hela	ENSG00000082153	0.0257282
endogenous	hela	ENSG00000082212	-0.0514842
endogenous	hela	ENSG00000082213	-0.00183702
endogenous	hela	ENSG00000082258	0.143857
endogenous	hela	ENSG00000082269	0.0713551
endogenous	hela	ENSG00000082397	0.175332
endogenous	hela	ENSG00000082438	0.0158305
endogenous	hela	ENSG00000082458	0.0565869
endogenous	hela	ENSG00000082482	-0.0401378
endogenous	hela	ENSG00000082512	0.0455288
endogenous	hela	ENSG00000082515	0.00366699
endogenous	hela	ENSG00000082516	-0.00130126
endogenous	hela	ENSG00000082641	-0.0430704
endogenous	hela	ENSG00000082701	0.012598
endogenous	hela	ENSG00000082781	-0.0676607
endogenous	hela	ENSG00000082805	-0.0296709
endogenous	hela	ENSG00000082898	0.0225719
endogenous	hela	ENSG00000082996	-0.0190542
endogenous	hela	ENSG00000083093	0.146734
endogenous	hela	ENSG00000083097	0.16738
endogenous	hela	ENSG00000083099	0.0186785
endogenous	hela	ENSG00000083123	-0.00989361
endogenous	hela	ENSG00000083168	0.060559
endogenous	hela	ENSG00000083223	0.0704893
endogenous	hela	ENSG00000083290	-0.0705867
endogenous	hela	ENSG00000083312	-0.0217473
endogenous	hela	ENSG00000083444	-0.0459463
endogenous	hela	ENSG00000083454	-0.030179
endogenous	hela	ENSG00000083457	-0.0248559
endogenous	hela	ENSG00000083520	0.0122561
endogenous	hela	ENSG00000083535	0.0505211
endogenous	hela	ENSG00000083544	0.0238159
endogenous	hela	ENSG00000083635	0.143267
endogenous	hela	ENSG00000083642	0.0243617
endogenous	hela	ENSG00000083720	-0.0383308
endogenous	hela	ENSG00000083750	0.0434756
endogenous	hela	ENSG00000083799	0.00376431
endogenous	hela	ENSG00000083807	-0.043991
endogenous	hela	ENSG00000083812	0.168864
endogenous	hela	ENSG00000083828	0.0950129
endogenous	hela	ENSG00000083838	0.0795817
endogenous	hela	ENSG00000083844	0.114258
endogenous	hela	ENSG00000083845	-0.045528
endogenous	hela	ENSG00000083896	0.0398611
endogenous	hela	ENSG00000083937	-0.0522794
endogenous	hela	ENSG00000084070	-0.0478465
endogenous	hela	ENSG00000084072	-0.0322189
endogenous	hela	ENSG00000084073	-0.0376263
endogenous	hela	ENSG00000084090	-0.00202711
endogenous	hela	ENSG00000084092	0.0688495
endogenous	hela	ENSG00000084093	-0.00458807
endogenous	hela	ENSG00000084112	-0.0364202
endogenous	hela	ENSG00000084207	-0.0746388
endogenous	hela	ENSG00000084234	-0.0625946
endogenous	hela	ENSG00000084444	-0.01221
endogenous	hela	ENSG00000084463	-0.0163065
endogenous	hela	ENSG00000084623	-0.0355168
endogenous	hela	ENSG00000084636	-0.0626922
endogenous	hela	ENSG00000084652	-0.00913206
endogenous	hela	ENSG00000084676	0.0176147
endogenous	hela	ENSG00000084693	-0.0253263
endogenous	hela	ENSG00000084731	-0.0132319
endogenous	hela	ENSG00000084733	-0.00498558
endogenous	hela	ENSG00000084754	-0.0344994
endogenous	hela	ENSG00000084774	-0.0360015
endogenous	hela	ENSG00000085063	-0.0420874
endogenous	hela	ENSG00000085117	-0.0106377
endogenous	hela	ENSG00000085224	0.0155744
endogenous	hela	ENSG00000085231	0.075618
endogenous	hela	ENSG00000085274	0.050274
endogenous	hela	ENSG00000085276	0.0623577
endogenous	hela	ENSG00000085365	0.0175628
endogenous	hela	ENSG00000085377	-0.014087
endogenous	hela	ENSG00000085382	0.0393944
endogenous	hela	ENSG00000085415	-0.0469949
endogenous	hela	ENSG00000085433	0.114148
endogenous	hela	ENSG00000085449	-0.0815381
endogenous	hela	ENSG00000085491	-0.0267124
endogenous	hela	ENSG00000085511	-0.109764
endogenous	hela	ENSG00000085563	-0.039621
endogenous	hela	ENSG00000085644	0.13021
endogenous	hela	ENSG00000085662	-0.0351994
endogenous	hela	ENSG00000085719	-0.0518353
endogenous	hela	ENSG00000085721	0.0285825
endogenous	hela	ENSG00000085733	-0.0468501
endogenous	hela	ENSG00000085760	0.0215811
endogenous	hela	ENSG00000085788	0.00905703
endogenous	hela	ENSG00000085832	-0.0145245
endogenous	hela	ENSG00000085840	0.0445147
endogenous	hela	ENSG00000085871	0.00549157
endogenous	hela	ENSG00000085872	0.0158335
endogenous	hela	ENSG00000085978	0.0795185
endogenous	hela	ENSG00000085982	0.0477998
endogenous	hela	ENSG00000085998	-0.0683568
endogenous	hela	ENSG00000085999	-0.0565997
endogenous	hela	ENSG00000086015	-0.034885
endogenous	hela	ENSG00000086061	-0.00584816
endogenous	hela	ENSG00000086062	-0.0454666
endogenous	hela	ENSG00000086065	-0.036662
endogenous	hela	ENSG00000086102	0.145874
endogenous	hela	ENSG00000086189	0.0118194
endogenous	hela	ENSG00000086200	-0.0367936
endogenous	hela	ENSG00000086232	-0.0608248
endogenous	hela	ENSG00000086289	-0.0357277
endogenous	hela	ENSG00000086475	-0.00748938
endogenous	hela	ENSG00000086504	-0.0640481
endogenous	hela	ENSG00000086544	0.123637
endogenous	hela	ENSG00000086589	0.00785132
endogenous	hela	ENSG00000086598	-0.0398714
endogenous	hela	ENSG00000086666	-0.00152519
endogenous	hela	ENSG00000086712	0.0730624
endogenous	hela	ENSG00000086758	-0.0261132
endogenous	hela	ENSG00000086827	-0.0271858
endogenous	hela	ENSG00000086848	0.00142825
endogenous	hela	ENSG00000087008	-0.054076
endogenous	hela	ENSG00000087053	-0.0362505
endogenous	hela	ENSG00000087074	0.105351
endogenous	hela	ENSG00000087077	-0.00873333
endogenous	hela	ENSG00000087086	-0.027582
endogenous	hela	ENSG00000087087	-0.0318189
endogenous	hela	ENSG00000087088	1.90915e-05
endogenous	hela	ENSG00000087095	0.103635
endogenous	hela	ENSG00000087111	-0.0836342
endogenous	hela	ENSG00000087152	0.0431909
endogenous	hela	ENSG00000087157	0.0221807
endogenous	hela	ENSG00000087191	-0.0341523
endogenous	hela	ENSG00000087206	0.0796558
endogenous	hela	ENSG00000087245	-0.0740949
endogenous	hela	ENSG00000087253	-0.0370268
endogenous	hela	ENSG00000087263	-0.0183498
endogenous	hela	ENSG00000087266	0.0737494
endogenous	hela	ENSG00000087269	-0.027443
endogenous	hela	ENSG00000087274	0.0226973
endogenous	hela	ENSG00000087299	0.0344335
endogenous	hela	ENSG00000087301	0.0230037
endogenous	hela	ENSG00000087302	-0.0490356
endogenous	hela	ENSG00000087303	0.0580062
endogenous	hela	ENSG00000087338	-0.0269758
endogenous	hela	ENSG00000087365	-0.048171
endogenous	hela	ENSG00000087448	0.00720375
endogenous	hela	ENSG00000087460	-0.0513472
endogenous	hela	ENSG00000087470	0.0261446
endogenous	hela	ENSG00000087494	0.117968
endogenous	hela	ENSG00000087502	-0.0291534
endogenous	hela	ENSG00000087586	0.0966226
endogenous	hela	ENSG00000087842	-0.0285137
endogenous	hela	ENSG00000087884	-0.0484777
endogenous	hela	ENSG00000087903	-0.0646436
endogenous	hela	ENSG00000087995	0.0621177
endogenous	hela	ENSG00000088035	0.0376672
endogenous	hela	ENSG00000088038	-0.0396347
endogenous	hela	ENSG00000088179	0.044292
endogenous	hela	ENSG00000088205	-0.0288118
endogenous	hela	ENSG00000088247	-0.0589792
endogenous	hela	ENSG00000088256	-0.00575677
endogenous	hela	ENSG00000088280	-0.0257959
endogenous	hela	ENSG00000088298	-0.0559949
endogenous	hela	ENSG00000088305	-0.0067598
endogenous	hela	ENSG00000088325	-0.0362991
endogenous	hela	ENSG00000088356	0.0229382
endogenous	hela	ENSG00000088367	-0.128763
endogenous	hela	ENSG00000088387	0.0465248
endogenous	hela	ENSG00000088448	-0.129823
endogenous	hela	ENSG00000088451	0.0946454
endogenous	hela	ENSG00000088682	-0.0239246
endogenous	hela	ENSG00000088727	0.00865003
endogenous	hela	ENSG00000088756	0.0299833
endogenous	hela	ENSG00000088766	0.0565714
endogenous	hela	ENSG00000088812	-0.0645581
endogenous	hela	ENSG00000088832	-0.0610068
endogenous	hela	ENSG00000088833	-0.0357537
endogenous	hela	ENSG00000088836	-0.0224509
endogenous	hela	ENSG00000088876	0.0508622
endogenous	hela	ENSG00000088888	0.0563416
endogenous	hela	ENSG00000088930	-0.00867746
endogenous	hela	ENSG00000088970	0.11407
endogenous	hela	ENSG00000088986	0.00458626
endogenous	hela	ENSG00000088992	0.101883
endogenous	hela	ENSG00000089006	-0.000434546
endogenous	hela	ENSG00000089009	-0.0556613
endogenous	hela	ENSG00000089022	0.0168005
endogenous	hela	ENSG00000089048	0.0468676
endogenous	hela	ENSG00000089050	-0.00867688
endogenous	hela	ENSG00000089053	0.0229785
endogenous	hela	ENSG00000089057	-0.0414816
endogenous	hela	ENSG00000089060	-0.0975881
endogenous	hela	ENSG00000089063	-0.0287568
endogenous	hela	ENSG00000089094	-0.0111758
endogenous	hela	ENSG00000089123	0.0202293
endogenous	hela	ENSG00000089127	0.0311836
endogenous	hela	ENSG00000089154	-0.00619789
endogenous	hela	ENSG00000089157	-0.0586833
endogenous	hela	ENSG00000089159	-0.122997
endogenous	hela	ENSG00000089177	0.0185067
endogenous	hela	ENSG00000089195	-0.0347352
endogenous	hela	ENSG00000089220	-0.0104673
endogenous	hela	ENSG00000089234	-0.00832036
endogenous	hela	ENSG00000089248	-0.0453068
endogenous	hela	ENSG00000089280	-0.0297458
endogenous	hela	ENSG00000089289	-0.0375302
endogenous	hela	ENSG00000089327	-0.0608744
endogenous	hela	ENSG00000089335	0.175004
endogenous	hela	ENSG00000089351	0.0350534
endogenous	hela	ENSG00000089486	-0.0512324
endogenous	hela	ENSG00000089597	-0.054385
endogenous	hela	ENSG00000089639	-0.00663566
endogenous	hela	ENSG00000089682	-0.0855715
endogenous	hela	ENSG00000089685	-0.00212598
endogenous	hela	ENSG00000089693	-0.0689082
endogenous	hela	ENSG00000089737	-0.0255816
endogenous	hela	ENSG00000089775	0.0223641
endogenous	hela	ENSG00000089818	-0.0127231
endogenous	hela	ENSG00000089876	0.118981
endogenous	hela	ENSG00000089902	0.0387486
endogenous	hela	ENSG00000089916	0.0285943
endogenous	hela	ENSG00000090006	-0.0934751
endogenous	hela	ENSG00000090013	-0.0453557
endogenous	hela	ENSG00000090020	-0.00402705
endogenous	hela	ENSG00000090054	-0.00916251
endogenous	hela	ENSG00000090060	-0.000363492
endogenous	hela	ENSG00000090061	0.0280652
endogenous	hela	ENSG00000090097	-0.00869161
endogenous	hela	ENSG00000090238	0.0816544
endogenous	hela	ENSG00000090263	-0.0771469
endogenous	hela	ENSG00000090266	-0.0494528
endogenous	hela	ENSG00000090273	-0.0639216
endogenous	hela	ENSG00000090316	-0.0182878
endogenous	hela	ENSG00000090339	-0.0375134
endogenous	hela	ENSG00000090372	-0.0451837
endogenous	hela	ENSG00000090432	0.0695062
endogenous	hela	ENSG00000090447	0.120954
endogenous	hela	ENSG00000090470	0.101149
endogenous	hela	ENSG00000090487	-0.0316894
endogenous	hela	ENSG00000090520	-0.0467105
endogenous	hela	ENSG00000090530	0.0373349
endogenous	hela	ENSG00000090565	-0.0358028
endogenous	hela	ENSG00000090581	-0.0318912
endogenous	hela	ENSG00000090612	0.0763456
endogenous	hela	ENSG00000090615	-0.00430644
endogenous	hela	ENSG00000090621	-0.0223843
endogenous	hela	ENSG00000090674	-0.0407014
endogenous	hela	ENSG00000090686	-0.0297576
endogenous	hela	ENSG00000090776	0.0739257
endogenous	hela	ENSG00000090857	-0.100607
endogenous	hela	ENSG00000090861	-0.0407587
endogenous	hela	ENSG00000090863	-0.0180807
endogenous	hela	ENSG00000090889	-0.0393076
endogenous	hela	ENSG00000090905	0.0345046
endogenous	hela	ENSG00000090924	0.114055
endogenous	hela	ENSG00000090971	-0.0346743
endogenous	hela	ENSG00000090989	-0.00708865
endogenous	hela	ENSG00000091009	-0.0084499
endogenous	hela	ENSG00000091039	-0.0281398
endogenous	hela	ENSG00000091073	0.238277
endogenous	hela	ENSG00000091127	-0.054623
endogenous	hela	ENSG00000091136	-0.0347143
endogenous	hela	ENSG00000091140	-0.0205022
endogenous	hela	ENSG00000091157	0.061354
endogenous	hela	ENSG00000091164	0.0553764
endogenous	hela	ENSG00000091317	-0.0210267
endogenous	hela	ENSG00000091409	-0.0368728
endogenous	hela	ENSG00000091436	-0.00906193
endogenous	hela	ENSG00000091483	0.0378442
endogenous	hela	ENSG00000091490	-0.0173135
endogenous	hela	ENSG00000091527	-0.0042983
endogenous	hela	ENSG00000091542	-0.0429614
endogenous	hela	ENSG00000091592	0.0163003
endogenous	hela	ENSG00000091622	-0.0301687
endogenous	hela	ENSG00000091640	0.0181746
endogenous	hela	ENSG00000091651	0.0339002
endogenous	hela	ENSG00000091732	0.0682469
endogenous	hela	ENSG00000091947	0.0345941
endogenous	hela	ENSG00000091986	-0.0555078
endogenous	hela	ENSG00000092010	-0.023368
endogenous	hela	ENSG00000092020	-0.022296
endogenous	hela	ENSG00000092036	-0.0695553
endogenous	hela	ENSG00000092094	-0.0299256
endogenous	hela	ENSG00000092098	0.000656417
endogenous	hela	ENSG00000092108	-0.0391701
endogenous	hela	ENSG00000092140	-0.003974
endogenous	hela	ENSG00000092148	-0.00453772
endogenous	hela	ENSG00000092199	-0.0146826
endogenous	hela	ENSG00000092201	-0.0134553
endogenous	hela	ENSG00000092203	-0.0557081
endogenous	hela	ENSG00000092208	-0.00255447
endogenous	hela	ENSG00000092295	-0.0401261
endogenous	hela	ENSG00000092330	-0.00739975
endogenous	hela	ENSG00000092439	0.0751157
endogenous	hela	ENSG00000092445	-0.0578765
endogenous	hela	ENSG00000092470	0.0222728
endogenous	hela	ENSG00000092531	-0.0409684
endogenous	hela	ENSG00000092607	0.128406
endogenous	hela	ENSG00000092621	-0.0278861
endogenous	hela	ENSG00000092758	0.000712976
endogenous	hela	ENSG00000092820	-0.046448
endogenous	hela	ENSG00000092841	-0.0255625
endogenous	hela	ENSG00000092847	-0.0498101
endogenous	hela	ENSG00000092853	-0.024443
endogenous	hela	ENSG00000092871	0.00998851
endogenous	hela	ENSG00000092929	-0.0322252
endogenous	hela	ENSG00000092931	-0.0312357
endogenous	hela	ENSG00000092964	-0.0380209
endogenous	hela	ENSG00000092969	-0.00198889
endogenous	hela	ENSG00000092978	0.119399
endogenous	hela	ENSG00000093000	0.0361096
endogenous	hela	ENSG00000093009	0.00215808
endogenous	hela	ENSG00000093010	-0.0880056
endogenous	hela	ENSG00000093144	-0.0139328
endogenous	hela	ENSG00000093167	-0.000780693
endogenous	hela	ENSG00000093183	0.0173553
endogenous	hela	ENSG00000093217	0.135811
endogenous	hela	ENSG00000094631	-0.0585063
endogenous	hela	ENSG00000094804	0.0262816
endogenous	hela	ENSG00000094841	0.0199362
endogenous	hela	ENSG00000094880	0.00943503
endogenous	hela	ENSG00000094914	0.0424642
endogenous	hela	ENSG00000094916	-0.0441673
endogenous	hela	ENSG00000094975	0.0277657
endogenous	hela	ENSG00000095002	0.0162494
endogenous	hela	ENSG00000095015	0.172357
endogenous	hela	ENSG00000095059	-0.0564413
endogenous	hela	ENSG00000095066	0.0725916
endogenous	hela	ENSG00000095139	0.031308
endogenous	hela	ENSG00000095209	-0.0764541
endogenous	hela	ENSG00000095261	-0.068721
endogenous	hela	ENSG00000095303	-0.0581274
endogenous	hela	ENSG00000095319	-0.0186303
endogenous	hela	ENSG00000095321	-0.0553152
endogenous	hela	ENSG00000095380	-0.0315732
endogenous	hela	ENSG00000095383	0.0192584
endogenous	hela	ENSG00000095397	-0.0306637
endogenous	hela	ENSG00000095485	-0.0157662
endogenous	hela	ENSG00000095564	0.0282424
endogenous	hela	ENSG00000095574	0.120146
endogenous	hela	ENSG00000095739	0.356415
endogenous	hela	ENSG00000095752	0.0962027
endogenous	hela	ENSG00000095787	0.0839144
endogenous	hela	ENSG00000095794	0.0152371
endogenous	hela	ENSG00000095906	0.0172084
endogenous	hela	ENSG00000095951	0.0686932
endogenous	hela	ENSG00000096060	-0.0287378
endogenous	hela	ENSG00000096063	-0.0478595
endogenous	hela	ENSG00000096070	0.0581704
endogenous	hela	ENSG00000096080	0.000159524
endogenous	hela	ENSG00000096092	-0.057881
endogenous	hela	ENSG00000096093	-0.0520514
endogenous	hela	ENSG00000096384	-0.0417064
endogenous	hela	ENSG00000096401	0.0122748
endogenous	hela	ENSG00000096433	-0.0217509
endogenous	hela	ENSG00000096654	0.321853
endogenous	hela	ENSG00000096696	-0.0476703
endogenous	hela	ENSG00000096717	0.044097
endogenous	hela	ENSG00000096746	-0.0519933
endogenous	hela	ENSG00000096872	0.0125707
endogenous	hela	ENSG00000096968	0.118128
endogenous	hela	ENSG00000097007	0.0462655
endogenous	hela	ENSG00000097021	-0.0320925
endogenous	hela	ENSG00000097033	-0.0220633
endogenous	hela	ENSG00000097046	0.0832657
endogenous	hela	ENSG00000097096	0.0431469
endogenous	hela	ENSG00000099194	-0.0570819
endogenous	hela	ENSG00000099203	-0.0320048
endogenous	hela	ENSG00000099204	-0.0174009
endogenous	hela	ENSG00000099219	-0.012896
endogenous	hela	ENSG00000099246	0.0236821
endogenous	hela	ENSG00000099250	-0.0379998
endogenous	hela	ENSG00000099260	0.0398309
endogenous	hela	ENSG00000099290	0.0142319
endogenous	hela	ENSG00000099326	0.0770926
endogenous	hela	ENSG00000099331	-0.0235737
endogenous	hela	ENSG00000099341	-0.0536533
endogenous	hela	ENSG00000099364	0.0174552
endogenous	hela	ENSG00000099377	-0.0400868
endogenous	hela	ENSG00000099381	0.0981282
endogenous	hela	ENSG00000099385	-0.0835451
endogenous	hela	ENSG00000099622	-0.0628734
endogenous	hela	ENSG00000099624	-0.0735713
endogenous	hela	ENSG00000099783	-0.0436641
endogenous	hela	ENSG00000099785	0.0303163
endogenous	hela	ENSG00000099795	-0.0551307
endogenous	hela	ENSG00000099797	-0.06445
endogenous	hela	ENSG00000099800	-0.0563143
endogenous	hela	ENSG00000099804	-0.0134203
endogenous	hela	ENSG00000099810	0.0472189
endogenous	hela	ENSG00000099812	0.0329461
endogenous	hela	ENSG00000099814	-0.0535422
endogenous	hela	ENSG00000099817	-0.0637934
endogenous	hela	ENSG00000099821	-0.0753775
endogenous	hela	ENSG00000099822	-0.0796908
endogenous	hela	ENSG00000099849	0.085078
endogenous	hela	ENSG00000099860	0.175698
endogenous	hela	ENSG00000099864	0.0231259
endogenous	hela	ENSG00000099875	0.0316687
endogenous	hela	ENSG00000099899	-0.0260198
endogenous	hela	ENSG00000099901	-0.0428457
endogenous	hela	ENSG00000099904	-0.0485387
endogenous	hela	ENSG00000099910	-0.0245428
endogenous	hela	ENSG00000099917	0.0155532
endogenous	hela	ENSG00000099940	-0.0659006
endogenous	hela	ENSG00000099942	0.0577432
endogenous	hela	ENSG00000099949	0.01019
endogenous	hela	ENSG00000099956	-0.00116
endogenous	hela	ENSG00000099958	-0.0436686
endogenous	hela	ENSG00000099968	-0.0155414
endogenous	hela	ENSG00000099974	0.0849535
endogenous	hela	ENSG00000099977	-0.0368127
endogenous	hela	ENSG00000099991	-0.0169096
endogenous	hela	ENSG00000099992	0.144075
endogenous	hela	ENSG00000099995	-0.0956259
endogenous	hela	ENSG00000099999	-0.00444256
endogenous	hela	ENSG00000100003	0.0365171
endogenous	hela	ENSG00000100014	0.0452625
endogenous	hela	ENSG00000100023	0.0080682
endogenous	hela	ENSG00000100028	-0.0300639
endogenous	hela	ENSG00000100029	-0.0438309
endogenous	hela	ENSG00000100030	-0.0642492
endogenous	hela	ENSG00000100031	-0.0233334
endogenous	hela	ENSG00000100034	-0.0744667
endogenous	hela	ENSG00000100036	0.0308166
endogenous	hela	ENSG00000100038	0.0501449
endogenous	hela	ENSG00000100056	0.0637983
endogenous	hela	ENSG00000100058	-0.0596211
endogenous	hela	ENSG00000100065	-0.00210485
endogenous	hela	ENSG00000100068	0.068559
endogenous	hela	ENSG00000100075	-0.0389964
endogenous	hela	ENSG00000100077	0.0213826
endogenous	hela	ENSG00000100083	-0.00234249
endogenous	hela	ENSG00000100084	-0.00394603
endogenous	hela	ENSG00000100097	-0.0683729
endogenous	hela	ENSG00000100099	0.01986
endogenous	hela	ENSG00000100104	0.0430412
endogenous	hela	ENSG00000100105	0.168262
endogenous	hela	ENSG00000100106	-0.0609879
endogenous	hela	ENSG00000100109	0.144534
endogenous	hela	ENSG00000100116	-0.0643977
endogenous	hela	ENSG00000100124	0.0231575
endogenous	hela	ENSG00000100129	0.0285799
endogenous	hela	ENSG00000100138	-0.0361297
endogenous	hela	ENSG00000100139	-0.0636099
endogenous	hela	ENSG00000100142	-0.0705805
endogenous	hela	ENSG00000100147	0.00986799
endogenous	hela	ENSG00000100150	0.0803935
endogenous	hela	ENSG00000100151	-0.0129947
endogenous	hela	ENSG00000100154	-0.0471758
endogenous	hela	ENSG00000100162	-0.0391364
endogenous	hela	ENSG00000100196	-0.0360179
endogenous	hela	ENSG00000100201	-0.0226508
endogenous	hela	ENSG00000100207	-0.000800451
endogenous	hela	ENSG00000100209	-0.039479
endogenous	hela	ENSG00000100211	-0.00874467
endogenous	hela	ENSG00000100216	-0.0270125
endogenous	hela	ENSG00000100219	0.195756
endogenous	hela	ENSG00000100220	-0.00818766
endogenous	hela	ENSG00000100221	-0.00412977
endogenous	hela	ENSG00000100225	0.0319154
endogenous	hela	ENSG00000100226	-0.0194384
endogenous	hela	ENSG00000100227	-0.0109943
endogenous	hela	ENSG00000100234	-0.0242355
endogenous	hela	ENSG00000100239	-0.0446419
endogenous	hela	ENSG00000100241	-0.0630567
endogenous	hela	ENSG00000100242	-0.024986
endogenous	hela	ENSG00000100243	-0.0741875
endogenous	hela	ENSG00000100258	-0.0506835
endogenous	hela	ENSG00000100263	0.0775342
endogenous	hela	ENSG00000100266	-0.0325033
endogenous	hela	ENSG00000100280	-0.0685252
endogenous	hela	ENSG00000100281	0.16565
endogenous	hela	ENSG00000100284	0.00102432
endogenous	hela	ENSG00000100285	-0.0795542
endogenous	hela	ENSG00000100288	-0.0496859
endogenous	hela	ENSG00000100292	0.151404
endogenous	hela	ENSG00000100294	0.0415666
endogenous	hela	ENSG00000100296	-0.00339789
endogenous	hela	ENSG00000100297	0.00127757
endogenous	hela	ENSG00000100299	-0.0543672
endogenous	hela	ENSG00000100300	-0.061049
endogenous	hela	ENSG00000100304	-0.0360068
endogenous	hela	ENSG00000100316	-0.00108102
endogenous	hela	ENSG00000100319	0.00551696
endogenous	hela	ENSG00000100320	-0.0408685
endogenous	hela	ENSG00000100324	0.00984177
endogenous	hela	ENSG00000100325	-0.0601353
endogenous	hela	ENSG00000100330	0.0576991
endogenous	hela	ENSG00000100335	0.0704193
endogenous	hela	ENSG00000100344	-0.0452841
endogenous	hela	ENSG00000100345	-0.0765814
endogenous	hela	ENSG00000100347	-0.0266769
endogenous	hela	ENSG00000100348	-0.0832709
endogenous	hela	ENSG00000100350	-0.0234214
endogenous	hela	ENSG00000100353	0.0164056
endogenous	hela	ENSG00000100354	0.0392654
endogenous	hela	ENSG00000100359	-0.0617441
endogenous	hela	ENSG00000100360	-0.0248641
endogenous	hela	ENSG00000100364	-0.0359936
endogenous	hela	ENSG00000100372	0.0167372
endogenous	hela	ENSG00000100376	0.0206508
endogenous	hela	ENSG00000100379	-0.00365635
endogenous	hela	ENSG00000100380	-0.0576306
endogenous	hela	ENSG00000100387	-0.0279107
endogenous	hela	ENSG00000100393	-0.026523
endogenous	hela	ENSG00000100395	0.00834049
endogenous	hela	ENSG00000100401	0.000424912
endogenous	hela	ENSG00000100403	-0.0445752
endogenous	hela	ENSG00000100410	-0.0223669
endogenous	hela	ENSG00000100412	-0.0501441
endogenous	hela	ENSG00000100413	-0.00346826
endogenous	hela	ENSG00000100416	-0.00156931
endogenous	hela	ENSG00000100417	-0.0522244
endogenous	hela	ENSG00000100418	-0.0173445
endogenous	hela	ENSG00000100422	0.00795331
endogenous	hela	ENSG00000100425	0.161639
endogenous	hela	ENSG00000100426	0.0539624
endogenous	hela	ENSG00000100429	-0.0445482
endogenous	hela	ENSG00000100439	-0.0203719
endogenous	hela	ENSG00000100441	0.023549
endogenous	hela	ENSG00000100442	-0.0392313
endogenous	hela	ENSG00000100445	0.0936358
endogenous	hela	ENSG00000100461	-0.0791436
endogenous	hela	ENSG00000100462	-0.0171978
endogenous	hela	ENSG00000100473	-0.0344642
endogenous	hela	ENSG00000100478	-0.0355082
endogenous	hela	ENSG00000100479	0.0530716
endogenous	hela	ENSG00000100483	0.109674
endogenous	hela	ENSG00000100485	0.061361
endogenous	hela	ENSG00000100490	0.0539328
endogenous	hela	ENSG00000100503	0.00469068
endogenous	hela	ENSG00000100504	-0.0579632
endogenous	hela	ENSG00000100519	0.0282889
endogenous	hela	ENSG00000100522	-0.026611
endogenous	hela	ENSG00000100523	0.0708307
endogenous	hela	ENSG00000100526	-0.016459
endogenous	hela	ENSG00000100528	-0.000672908
endogenous	hela	ENSG00000100532	0.06721
endogenous	hela	ENSG00000100554	-0.059733
endogenous	hela	ENSG00000100558	-0.0261572
endogenous	hela	ENSG00000100564	-0.0134833
endogenous	hela	ENSG00000100567	-0.00693957
endogenous	hela	ENSG00000100568	-0.0584038
endogenous	hela	ENSG00000100575	0.0849831
endogenous	hela	ENSG00000100577	-0.0764165
endogenous	hela	ENSG00000100578	0.0291828
endogenous	hela	ENSG00000100580	-0.0398805
endogenous	hela	ENSG00000100591	-0.00606038
endogenous	hela	ENSG00000100592	-0.0760542
endogenous	hela	ENSG00000100596	0.028166
endogenous	hela	ENSG00000100600	-0.014183
endogenous	hela	ENSG00000100601	0.0594599
endogenous	hela	ENSG00000100603	0.00341787
endogenous	hela	ENSG00000100605	-0.0456787
endogenous	hela	ENSG00000100612	-0.0198431
endogenous	hela	ENSG00000100614	0.0229092
endogenous	hela	ENSG00000100625	0.076788
endogenous	hela	ENSG00000100629	-0.0147208
endogenous	hela	ENSG00000100632	-0.0454792
endogenous	hela	ENSG00000100644	-0.0187079
endogenous	hela	ENSG00000100650	0.00226867
endogenous	hela	ENSG00000100664	0.0439842
endogenous	hela	ENSG00000100697	0.0316629
endogenous	hela	ENSG00000100711	0.0543741
endogenous	hela	ENSG00000100714	-0.0281145
endogenous	hela	ENSG00000100722	-0.0128223
endogenous	hela	ENSG00000100726	-0.0560721
endogenous	hela	ENSG00000100731	0.064184
endogenous	hela	ENSG00000100739	0.203647
endogenous	hela	ENSG00000100744	-0.0168528
endogenous	hela	ENSG00000100749	-0.0360056
endogenous	hela	ENSG00000100764	-0.0639669
endogenous	hela	ENSG00000100767	-0.00334628
endogenous	hela	ENSG00000100784	0.0690017
endogenous	hela	ENSG00000100796	0.0482989
endogenous	hela	ENSG00000100802	0.146935
endogenous	hela	ENSG00000100804	-0.0184302
endogenous	hela	ENSG00000100811	0.0360976
endogenous	hela	ENSG00000100813	-0.0208751
endogenous	hela	ENSG00000100814	-0.010269
endogenous	hela	ENSG00000100815	0.0186817
endogenous	hela	ENSG00000100823	-0.0148963
endogenous	hela	ENSG00000100836	-0.0504138
endogenous	hela	ENSG00000100852	0.0163336
endogenous	hela	ENSG00000100865	-0.012494
endogenous	hela	ENSG00000100883	-0.00455491
endogenous	hela	ENSG00000100888	0.0507371
endogenous	hela	ENSG00000100889	0.0267301
endogenous	hela	ENSG00000100890	-0.030609
endogenous	hela	ENSG00000100897	-0.0336756
endogenous	hela	ENSG00000100902	-0.0297568
endogenous	hela	ENSG00000100906	0.248476
endogenous	hela	ENSG00000100908	0.0215212
endogenous	hela	ENSG00000100911	-0.0244773
endogenous	hela	ENSG00000100916	-0.0567837
endogenous	hela	ENSG00000100918	0.023465
endogenous	hela	ENSG00000100926	-0.0153581
endogenous	hela	ENSG00000100934	-0.0235731
endogenous	hela	ENSG00000100938	0.044666
endogenous	hela	ENSG00000100941	-0.0241924
endogenous	hela	ENSG00000100949	0.0131432
endogenous	hela	ENSG00000100968	0.045371
endogenous	hela	ENSG00000100979	-0.0479223
endogenous	hela	ENSG00000100982	0.00178978
endogenous	hela	ENSG00000100983	-0.0630736
endogenous	hela	ENSG00000100991	-0.0492682
endogenous	hela	ENSG00000100994	-0.0437728
endogenous	hela	ENSG00000100997	-0.00654783
endogenous	hela	ENSG00000101000	-0.00383703
endogenous	hela	ENSG00000101003	0.0150838
endogenous	hela	ENSG00000101004	-0.0778493
endogenous	hela	ENSG00000101019	-0.0033036
endogenous	hela	ENSG00000101040	0.026239
endogenous	hela	ENSG00000101052	-0.0307653
endogenous	hela	ENSG00000101057	-0.0622822
endogenous	hela	ENSG00000101079	-0.0450354
endogenous	hela	ENSG00000101082	-0.0262664
endogenous	hela	ENSG00000101084	0.0115555
endogenous	hela	ENSG00000101104	-0.119384
endogenous	hela	ENSG00000101109	0.0252927
endogenous	hela	ENSG00000101115	0.0555068
endogenous	hela	ENSG00000101126	0.136649
endogenous	hela	ENSG00000101132	0.00715407
endogenous	hela	ENSG00000101138	0.1678
endogenous	hela	ENSG00000101146	-0.00218652
endogenous	hela	ENSG00000101150	-0.034849
endogenous	hela	ENSG00000101152	0.0524223
endogenous	hela	ENSG00000101158	0.0148166
endogenous	hela	ENSG00000101160	-0.0635016
endogenous	hela	ENSG00000101161	-0.0318025
endogenous	hela	ENSG00000101166	-0.00942376
endogenous	hela	ENSG00000101181	0.101658
endogenous	hela	ENSG00000101182	-0.0288709
endogenous	hela	ENSG00000101187	0.0171734
endogenous	hela	ENSG00000101189	-0.00490311
endogenous	hela	ENSG00000101190	-0.0218688
endogenous	hela	ENSG00000101191	0.0893968
endogenous	hela	ENSG00000101193	0.00861949
endogenous	hela	ENSG00000101194	-0.00768411
endogenous	hela	ENSG00000101199	0.0341853
endogenous	hela	ENSG00000101210	-0.0988611
endogenous	hela	ENSG00000101216	0.105779
endogenous	hela	ENSG00000101220	-0.0668402
endogenous	hela	ENSG00000101224	-0.0180458
endogenous	hela	ENSG00000101236	0.0935521
endogenous	hela	ENSG00000101246	0.000343497
endogenous	hela	ENSG00000101247	0.0383773
endogenous	hela	ENSG00000101255	0.115921
endogenous	hela	ENSG00000101266	0.0135104
endogenous	hela	ENSG00000101290	-0.0297565
endogenous	hela	ENSG00000101294	-0.0316934
endogenous	hela	ENSG00000101310	-0.00488417
endogenous	hela	ENSG00000101311	0.0250836
endogenous	hela	ENSG00000101333	-0.0322712
endogenous	hela	ENSG00000101335	-0.0993855
endogenous	hela	ENSG00000101337	0.0047577
endogenous	hela	ENSG00000101343	0.0213515
endogenous	hela	ENSG00000101346	-0.0392369
endogenous	hela	ENSG00000101347	-0.0557595
endogenous	hela	ENSG00000101350	-0.0178245
endogenous	hela	ENSG00000101361	0.053387
endogenous	hela	ENSG00000101363	-0.0263884
endogenous	hela	ENSG00000101365	0.0142138
endogenous	hela	ENSG00000101367	-0.0508589
endogenous	hela	ENSG00000101384	0.0460291
endogenous	hela	ENSG00000101391	0.00598478
endogenous	hela	ENSG00000101400	-0.0660965
endogenous	hela	ENSG00000101407	0.04032
endogenous	hela	ENSG00000101412	0.0278061
endogenous	hela	ENSG00000101413	0.0213254
endogenous	hela	ENSG00000101417	-0.00438784
endogenous	hela	ENSG00000101421	-0.0473611
endogenous	hela	ENSG00000101439	-0.0626649
endogenous	hela	ENSG00000101442	0.0441079
endogenous	hela	ENSG00000101444	-0.0464345
endogenous	hela	ENSG00000101447	0.171235
endogenous	hela	ENSG00000101452	0.0151579
endogenous	hela	ENSG00000101457	0.0130314
endogenous	hela	ENSG00000101460	-0.0841531
endogenous	hela	ENSG00000101464	-0.0229943
endogenous	hela	ENSG00000101473	-0.0256961
endogenous	hela	ENSG00000101474	-0.0286926
endogenous	hela	ENSG00000101544	0.0489751
endogenous	hela	ENSG00000101546	0.00921314
endogenous	hela	ENSG00000101557	-0.0434635
endogenous	hela	ENSG00000101558	-0.0091853
endogenous	hela	ENSG00000101574	0.089371
endogenous	hela	ENSG00000101577	0.0070828
endogenous	hela	ENSG00000101596	-0.00821367
endogenous	hela	ENSG00000101608	-0.0330282
endogenous	hela	ENSG00000101624	0.0470885
endogenous	hela	ENSG00000101639	-0.00600408
endogenous	hela	ENSG00000101654	0.0660302
endogenous	hela	ENSG00000101665	0.262627
endogenous	hela	ENSG00000101670	0.118051
endogenous	hela	ENSG00000101680	-0.0137339
endogenous	hela	ENSG00000101745	-0.024681
endogenous	hela	ENSG00000101751	0.0948871
endogenous	hela	ENSG00000101752	-0.025812
endogenous	hela	ENSG00000101773	-0.0317997
endogenous	hela	ENSG00000101782	-0.048711
endogenous	hela	ENSG00000101811	-0.0301854
endogenous	hela	ENSG00000101843	-0.0351342
endogenous	hela	ENSG00000101844	0.0472231
endogenous	hela	ENSG00000101846	-0.0623934
endogenous	hela	ENSG00000101849	-0.0990648
endogenous	hela	ENSG00000101856	-0.0264532
endogenous	hela	ENSG00000101868	-0.02197
endogenous	hela	ENSG00000101871	-0.0032188
endogenous	hela	ENSG00000101882	0.0197128
endogenous	hela	ENSG00000101888	0.0152771
endogenous	hela	ENSG00000101898	-0.0201699
endogenous	hela	ENSG00000101901	-0.0142143
endogenous	hela	ENSG00000101911	-0.0568992
endogenous	hela	ENSG00000101928	0.0448806
endogenous	hela	ENSG00000101935	-0.00108202
endogenous	hela	ENSG00000101940	-0.0344632
endogenous	hela	ENSG00000101945	0.0776715
endogenous	hela	ENSG00000101966	0.00873559
endogenous	hela	ENSG00000101972	0.00283957
endogenous	hela	ENSG00000101974	-0.0464987
endogenous	hela	ENSG00000101986	-0.0212158
endogenous	hela	ENSG00000101997	-0.059993
endogenous	hela	ENSG00000102007	-0.062322
endogenous	hela	ENSG00000102024	-0.0185733
endogenous	hela	ENSG00000102030	-0.0581482
endogenous	hela	ENSG00000102034	0.0225991
endogenous	hela	ENSG00000102038	-0.0367958
endogenous	hela	ENSG00000102048	0.0183619
endogenous	hela	ENSG00000102054	-0.033402
endogenous	hela	ENSG00000102078	-0.0237519
endogenous	hela	ENSG00000102081	-0.0116593
endogenous	hela	ENSG00000102096	0.101479
endogenous	hela	ENSG00000102098	-0.052555
endogenous	hela	ENSG00000102100	0.0139253
endogenous	hela	ENSG00000102103	-0.03007
endogenous	hela	ENSG00000102119	-0.0554438
endogenous	hela	ENSG00000102125	0.0213276
endogenous	hela	ENSG00000102144	-0.0457349
endogenous	hela	ENSG00000102158	-0.0202735
endogenous	hela	ENSG00000102172	-0.0436685
endogenous	hela	ENSG00000102178	0.0610479
endogenous	hela	ENSG00000102181	-0.0471993
endogenous	hela	ENSG00000102189	-0.04484
endogenous	hela	ENSG00000102218	-0.043811
endogenous	hela	ENSG00000102221	-0.0988725
endogenous	hela	ENSG00000102225	-0.0317134
endogenous	hela	ENSG00000102226	-0.0570574
endogenous	hela	ENSG00000102241	-0.0384214
endogenous	hela	ENSG00000102265	-0.0577222
endogenous	hela	ENSG00000102271	-0.0311397
endogenous	hela	ENSG00000102287	0.0956672
endogenous	hela	ENSG00000102309	-0.0208152
endogenous	hela	ENSG00000102312	-0.0171894
endogenous	hela	ENSG00000102316	-0.0113226
endogenous	hela	ENSG00000102317	-0.0485876
endogenous	hela	ENSG00000102362	-0.100586
endogenous	hela	ENSG00000102384	0.00883338
endogenous	hela	ENSG00000102390	0.0368838
endogenous	hela	ENSG00000102393	-0.0181364
endogenous	hela	ENSG00000102401	-0.0151563
endogenous	hela	ENSG00000102452	0.00297102
endogenous	hela	ENSG00000102471	-0.0477733
endogenous	hela	ENSG00000102531	0.01549
endogenous	hela	ENSG00000102543	0.0697482
endogenous	hela	ENSG00000102547	0.109643
endogenous	hela	ENSG00000102554	0.286487
endogenous	hela	ENSG00000102572	-0.0447482
endogenous	hela	ENSG00000102580	-0.0327959
endogenous	hela	ENSG00000102595	0.0222959
endogenous	hela	ENSG00000102606	0.0632963
endogenous	hela	ENSG00000102699	-0.00282701
endogenous	hela	ENSG00000102710	0.0782243
endogenous	hela	ENSG00000102738	0.136674
endogenous	hela	ENSG00000102743	-0.0151824
endogenous	hela	ENSG00000102753	-0.035416
endogenous	hela	ENSG00000102763	-0.0385646
endogenous	hela	ENSG00000102780	-0.00826567
endogenous	hela	ENSG00000102781	0.0113752
endogenous	hela	ENSG00000102786	0.145204
endogenous	hela	ENSG00000102804	0.187658
endogenous	hela	ENSG00000102805	0.0103392
endogenous	hela	ENSG00000102854	-0.0549148
endogenous	hela	ENSG00000102858	-0.0494405
endogenous	hela	ENSG00000102870	0.23381
endogenous	hela	ENSG00000102871	-0.0111408
endogenous	hela	ENSG00000102878	-0.124582
endogenous	hela	ENSG00000102882	-0.0709887
endogenous	hela	ENSG00000102893	0.0470364
endogenous	hela	ENSG00000102897	-0.0452507
endogenous	hela	ENSG00000102898	-0.0555707
endogenous	hela	ENSG00000102900	-0.0218118
endogenous	hela	ENSG00000102901	-0.00669982
endogenous	hela	ENSG00000102908	-0.0272029
endogenous	hela	ENSG00000102910	-0.0448163
endogenous	hela	ENSG00000102921	0.164876
endogenous	hela	ENSG00000102931	0.037816
endogenous	hela	ENSG00000102934	-0.0234815
endogenous	hela	ENSG00000102935	0.00775403
endogenous	hela	ENSG00000102967	0.0117658
endogenous	hela	ENSG00000102974	0.127761
endogenous	hela	ENSG00000102977	0.0114553
endogenous	hela	ENSG00000102978	-0.00931884
endogenous	hela	ENSG00000102984	0.11647
endogenous	hela	ENSG00000103005	-0.131764
endogenous	hela	ENSG00000103018	-0.0300376
endogenous	hela	ENSG00000103024	-0.0292071
endogenous	hela	ENSG00000103034	0.104836
endogenous	hela	ENSG00000103035	0.0336401
endogenous	hela	ENSG00000103037	0.0395104
endogenous	hela	ENSG00000103042	-0.0343765
endogenous	hela	ENSG00000103043	-0.0132156
endogenous	hela	ENSG00000103047	-0.0126727
endogenous	hela	ENSG00000103051	-0.0172828
endogenous	hela	ENSG00000103061	-0.00131689
endogenous	hela	ENSG00000103064	-0.000212916
endogenous	hela	ENSG00000103066	-0.0113706
endogenous	hela	ENSG00000103067	0.0295893
endogenous	hela	ENSG00000103091	-0.00290571
endogenous	hela	ENSG00000103111	-0.043565
endogenous	hela	ENSG00000103121	-0.0122807
endogenous	hela	ENSG00000103126	0.132587
endogenous	hela	ENSG00000103145	-0.0249953
endogenous	hela	ENSG00000103148	0.0482683
endogenous	hela	ENSG00000103152	-0.0277542
endogenous	hela	ENSG00000103160	0.0330724
endogenous	hela	ENSG00000103168	-0.0607208
endogenous	hela	ENSG00000103174	-0.00786849
endogenous	hela	ENSG00000103175	-0.0566668
endogenous	hela	ENSG00000103187	-0.0317155
endogenous	hela	ENSG00000103194	-0.0266455
endogenous	hela	ENSG00000103196	-0.0402435
endogenous	hela	ENSG00000103197	-0.0692098
endogenous	hela	ENSG00000103199	0.106642
endogenous	hela	ENSG00000103202	-0.0745896
endogenous	hela	ENSG00000103222	-0.0281728
endogenous	hela	ENSG00000103226	0.180321
endogenous	hela	ENSG00000103245	0.0700433
endogenous	hela	ENSG00000103248	0.0758873
endogenous	hela	ENSG00000103249	0.00716562
endogenous	hela	ENSG00000103253	0.0174332
endogenous	hela	ENSG00000103254	-0.0733943
endogenous	hela	ENSG00000103257	-0.041174
endogenous	hela	ENSG00000103260	-0.114428
endogenous	hela	ENSG00000103264	0.131947
endogenous	hela	ENSG00000103266	-0.0752733
endogenous	hela	ENSG00000103274	-0.0466877
endogenous	hela	ENSG00000103275	-0.047736
endogenous	hela	ENSG00000103319	-0.0255651
endogenous	hela	ENSG00000103326	0.0822094
endogenous	hela	ENSG00000103335	0.01881
endogenous	hela	ENSG00000103342	-0.051829
endogenous	hela	ENSG00000103343	0.182184
endogenous	hela	ENSG00000103351	0.0432844
endogenous	hela	ENSG00000103353	-0.0367833
endogenous	hela	ENSG00000103356	-0.010524
endogenous	hela	ENSG00000103363	-0.0576268
endogenous	hela	ENSG00000103365	0.0265197
endogenous	hela	ENSG00000103381	-0.0651893
endogenous	hela	ENSG00000103404	-0.00429492
endogenous	hela	ENSG00000103415	-0.0431283
endogenous	hela	ENSG00000103423	-0.0277627
endogenous	hela	ENSG00000103429	0.0477715
endogenous	hela	ENSG00000103479	0.00257122
endogenous	hela	ENSG00000103494	0.0209165
endogenous	hela	ENSG00000103495	-0.0312752
endogenous	hela	ENSG00000103496	-0.0365399
endogenous	hela	ENSG00000103502	-0.0260314
endogenous	hela	ENSG00000103507	-0.0638372
endogenous	hela	ENSG00000103510	0.00584704
endogenous	hela	ENSG00000103512	-0.0536002
endogenous	hela	ENSG00000103528	0.0220267
endogenous	hela	ENSG00000103540	0.0463596
endogenous	hela	ENSG00000103544	-0.0232092
endogenous	hela	ENSG00000103549	-0.0523361
endogenous	hela	ENSG00000103550	0.038443
endogenous	hela	ENSG00000103591	-0.0141689
endogenous	hela	ENSG00000103599	0.059827
endogenous	hela	ENSG00000103642	0.114636
endogenous	hela	ENSG00000103653	-0.0358929
endogenous	hela	ENSG00000103657	0.0626783
endogenous	hela	ENSG00000103671	-0.0392605
endogenous	hela	ENSG00000103707	0.00814811
endogenous	hela	ENSG00000103740	-0.0124461
endogenous	hela	ENSG00000103769	-0.0101128
endogenous	hela	ENSG00000103852	-0.00302916
endogenous	hela	ENSG00000103855	-0.0678928
endogenous	hela	ENSG00000103876	-0.0605383
endogenous	hela	ENSG00000103932	-0.0889975
endogenous	hela	ENSG00000103942	0.10959
endogenous	hela	ENSG00000103966	-0.0254669
endogenous	hela	ENSG00000103978	-0.0153283
endogenous	hela	ENSG00000103994	0.0124429
endogenous	hela	ENSG00000103995	0.0819471
endogenous	hela	ENSG00000104047	0.138944
endogenous	hela	ENSG00000104064	0.0710756
endogenous	hela	ENSG00000104067	-0.00747079
endogenous	hela	ENSG00000104081	0.255096
endogenous	hela	ENSG00000104093	0.0468938
endogenous	hela	ENSG00000104129	0.00940107
endogenous	hela	ENSG00000104131	-0.0425303
endogenous	hela	ENSG00000104133	0.0374814
endogenous	hela	ENSG00000104142	0.155175
endogenous	hela	ENSG00000104147	-0.0254211
endogenous	hela	ENSG00000104164	-0.0106487
endogenous	hela	ENSG00000104213	-0.0868256
endogenous	hela	ENSG00000104218	0.0206176
endogenous	hela	ENSG00000104219	-0.0615748
endogenous	hela	ENSG00000104221	0.166201
endogenous	hela	ENSG00000104228	0.149814
endogenous	hela	ENSG00000104231	0.0416078
endogenous	hela	ENSG00000104267	-0.0261336
endogenous	hela	ENSG00000104299	0.0361429
endogenous	hela	ENSG00000104312	0.032798
endogenous	hela	ENSG00000104313	0.117823
endogenous	hela	ENSG00000104320	0.0357222
endogenous	hela	ENSG00000104324	0.153027
endogenous	hela	ENSG00000104325	0.0041523
endogenous	hela	ENSG00000104331	-0.0611583
endogenous	hela	ENSG00000104341	-0.0365894
endogenous	hela	ENSG00000104343	0.0501262
endogenous	hela	ENSG00000104356	0.012605
endogenous	hela	ENSG00000104365	-0.0673284
[truncated: 10,153 more rows]

## Sheet: RPE-endogenous
datatype	cell_type	Name	decay_rate
endogenous	RPE	ENSG00000000003	-0.000697508
endogenous	RPE	ENSG00000000419	0.00968095
endogenous	RPE	ENSG00000000457	0.114278
endogenous	RPE	ENSG00000000460	0.077294
endogenous	RPE	ENSG00000000971	-0.0219565
endogenous	RPE	ENSG00000001036	-0.0486583
endogenous	RPE	ENSG00000001084	0.0579594
endogenous	RPE	ENSG00000001167	0.00126602
endogenous	RPE	ENSG00000001460	0.00854697
endogenous	RPE	ENSG00000001461	-0.0351437
endogenous	RPE	ENSG00000001497	-0.0358066
endogenous	RPE	ENSG00000001617	-0.0350223
endogenous	RPE	ENSG00000001629	-0.00502124
endogenous	RPE	ENSG00000001630	-0.0339467
endogenous	RPE	ENSG00000001631	0.0560302
endogenous	RPE	ENSG00000002016	0.0620857
endogenous	RPE	ENSG00000002330	-0.0423968
endogenous	RPE	ENSG00000002549	-0.0310265
endogenous	RPE	ENSG00000002586	-0.0656236
endogenous	RPE	ENSG00000002587	0.290369
endogenous	RPE	ENSG00000002822	0.00199846
endogenous	RPE	ENSG00000002834	-0.0765981
endogenous	RPE	ENSG00000002919	0.0377119
endogenous	RPE	ENSG00000003056	-0.0633287
endogenous	RPE	ENSG00000003096	-0.0219375
endogenous	RPE	ENSG00000003249	-0.0614335
endogenous	RPE	ENSG00000003393	0.00980365
endogenous	RPE	ENSG00000003402	0.0256357
endogenous	RPE	ENSG00000003436	-0.0439055
endogenous	RPE	ENSG00000003509	0.0392313
endogenous	RPE	ENSG00000003756	0.230901
endogenous	RPE	ENSG00000004059	-0.0431039
endogenous	RPE	ENSG00000004139	-0.000573732
endogenous	RPE	ENSG00000004142	-0.0458513
endogenous	RPE	ENSG00000004399	-0.0248279
endogenous	RPE	ENSG00000004455	-0.0345709
endogenous	RPE	ENSG00000004478	-0.0351507
endogenous	RPE	ENSG00000004487	0.0100644
endogenous	RPE	ENSG00000004534	-0.00976607
endogenous	RPE	ENSG00000004700	-0.0336375
endogenous	RPE	ENSG00000004766	0.0272441
endogenous	RPE	ENSG00000004777	-0.026555
endogenous	RPE	ENSG00000004779	-0.0332656
endogenous	RPE	ENSG00000004864	0.0281115
endogenous	RPE	ENSG00000004866	0.0807884
endogenous	RPE	ENSG00000004897	-0.0242027
endogenous	RPE	ENSG00000004961	0.00779186
endogenous	RPE	ENSG00000004975	0.0103913
endogenous	RPE	ENSG00000005007	-0.0251655
endogenous	RPE	ENSG00000005022	-0.0481894
endogenous	RPE	ENSG00000005059	-0.00816814
endogenous	RPE	ENSG00000005075	-0.029613
endogenous	RPE	ENSG00000005100	-0.0324534
endogenous	RPE	ENSG00000005108	0.104101
endogenous	RPE	ENSG00000005156	0.00508712
endogenous	RPE	ENSG00000005175	0.00888776
endogenous	RPE	ENSG00000005189	0.0318574
endogenous	RPE	ENSG00000005194	-0.0167543
endogenous	RPE	ENSG00000005206	-0.0646143
endogenous	RPE	ENSG00000005238	0.0892695
endogenous	RPE	ENSG00000005243	-0.0919703
endogenous	RPE	ENSG00000005249	-0.0548601
endogenous	RPE	ENSG00000005302	0.000516896
endogenous	RPE	ENSG00000005339	0.116678
endogenous	RPE	ENSG00000005379	-0.0765599
endogenous	RPE	ENSG00000005436	0.0308929
endogenous	RPE	ENSG00000005448	-0.0440743
endogenous	RPE	ENSG00000005469	-0.0144627
endogenous	RPE	ENSG00000005483	0.142606
endogenous	RPE	ENSG00000005486	0.0186398
endogenous	RPE	ENSG00000005700	0.0116314
endogenous	RPE	ENSG00000005801	0.0945201
endogenous	RPE	ENSG00000005810	-0.00378079
endogenous	RPE	ENSG00000005812	0.0917063
endogenous	RPE	ENSG00000005882	-0.0494489
endogenous	RPE	ENSG00000005884	-0.0803052
endogenous	RPE	ENSG00000005889	0.176526
endogenous	RPE	ENSG00000005893	-0.0218472
endogenous	RPE	ENSG00000006007	-0.018636
endogenous	RPE	ENSG00000006015	-0.0434032
endogenous	RPE	ENSG00000006016	-0.0355002
endogenous	RPE	ENSG00000006025	0.0563088
endogenous	RPE	ENSG00000006042	-0.012701
endogenous	RPE	ENSG00000006062	0.138226
endogenous	RPE	ENSG00000006118	0.010786
endogenous	RPE	ENSG00000006125	-0.0556593
endogenous	RPE	ENSG00000006194	0.134028
endogenous	RPE	ENSG00000006282	-0.0736473
endogenous	RPE	ENSG00000006327	0.040692
endogenous	RPE	ENSG00000006432	0.0900618
endogenous	RPE	ENSG00000006451	0.0806849
endogenous	RPE	ENSG00000006453	-0.0025711
endogenous	RPE	ENSG00000006468	-0.0713988
endogenous	RPE	ENSG00000006530	0.0020438
endogenous	RPE	ENSG00000006534	-0.0219677
endogenous	RPE	ENSG00000006576	0.00525176
endogenous	RPE	ENSG00000006607	-0.0258793
endogenous	RPE	ENSG00000006625	-0.0111202
endogenous	RPE	ENSG00000006634	0.197459
endogenous	RPE	ENSG00000006652	0.245569
endogenous	RPE	ENSG00000006695	0.0736227
endogenous	RPE	ENSG00000006704	0.212075
endogenous	RPE	ENSG00000006712	-0.00694654
endogenous	RPE	ENSG00000006715	-0.0699334
endogenous	RPE	ENSG00000006744	-0.0172097
endogenous	RPE	ENSG00000006756	-0.0275054
endogenous	RPE	ENSG00000006831	-0.0455943
endogenous	RPE	ENSG00000007047	-0.0210618
endogenous	RPE	ENSG00000007080	-0.0870958
endogenous	RPE	ENSG00000007168	0.0451341
endogenous	RPE	ENSG00000007202	-0.0577816
endogenous	RPE	ENSG00000007341	0.0646717
endogenous	RPE	ENSG00000007372	0.148625
endogenous	RPE	ENSG00000007376	0.0282058
endogenous	RPE	ENSG00000007384	0.00634105
endogenous	RPE	ENSG00000007392	0.105913
endogenous	RPE	ENSG00000007520	-0.0581045
endogenous	RPE	ENSG00000007541	-0.16402
endogenous	RPE	ENSG00000007545	0.0598493
endogenous	RPE	ENSG00000007866	-0.0273046
endogenous	RPE	ENSG00000007923	-0.048184
endogenous	RPE	ENSG00000007968	0.208403
endogenous	RPE	ENSG00000008018	-0.0223564
endogenous	RPE	ENSG00000008083	0.137985
endogenous	RPE	ENSG00000008086	-0.0134222
endogenous	RPE	ENSG00000008128	0.0451092
endogenous	RPE	ENSG00000008130	-0.0622637
endogenous	RPE	ENSG00000008256	-0.077308
endogenous	RPE	ENSG00000008282	-0.0745408
endogenous	RPE	ENSG00000008283	0.0205
endogenous	RPE	ENSG00000008294	0.0232927
endogenous	RPE	ENSG00000008311	-0.0317822
endogenous	RPE	ENSG00000008324	0.0762904
endogenous	RPE	ENSG00000008382	-0.165016
endogenous	RPE	ENSG00000008394	-0.0291285
endogenous	RPE	ENSG00000008405	-0.00762025
endogenous	RPE	ENSG00000008441	-0.169448
endogenous	RPE	ENSG00000008513	0.108983
endogenous	RPE	ENSG00000008710	0.0807146
endogenous	RPE	ENSG00000008838	-0.0623732
endogenous	RPE	ENSG00000008853	0.0253126
endogenous	RPE	ENSG00000008869	0.067617
endogenous	RPE	ENSG00000008952	0.0357068
endogenous	RPE	ENSG00000008988	-0.0475128
endogenous	RPE	ENSG00000009307	-0.0252124
endogenous	RPE	ENSG00000009335	-0.0179223
endogenous	RPE	ENSG00000009413	0.119171
endogenous	RPE	ENSG00000009780	0.0791912
endogenous	RPE	ENSG00000009830	-0.0694992
endogenous	RPE	ENSG00000009844	0.00307317
endogenous	RPE	ENSG00000009954	0.0305508
endogenous	RPE	ENSG00000010017	0.0276562
endogenous	RPE	ENSG00000010072	0.0476429
endogenous	RPE	ENSG00000010165	0.12315
endogenous	RPE	ENSG00000010219	0.00561705
endogenous	RPE	ENSG00000010244	0.00184561
endogenous	RPE	ENSG00000010256	-0.0494505
endogenous	RPE	ENSG00000010270	-0.0391611
endogenous	RPE	ENSG00000010278	-0.0444811
endogenous	RPE	ENSG00000010292	0.0155793
endogenous	RPE	ENSG00000010295	0.00647736
endogenous	RPE	ENSG00000010318	-0.0457713
endogenous	RPE	ENSG00000010322	-0.0254342
endogenous	RPE	ENSG00000010361	-0.0184985
endogenous	RPE	ENSG00000010404	-0.0617018
endogenous	RPE	ENSG00000010539	0.179763
endogenous	RPE	ENSG00000010626	0.00417273
endogenous	RPE	ENSG00000010704	-0.0523961
endogenous	RPE	ENSG00000010803	-0.0093726
endogenous	RPE	ENSG00000010810	0.0310402
endogenous	RPE	ENSG00000010818	0.0620513
endogenous	RPE	ENSG00000011007	0.0162106
endogenous	RPE	ENSG00000011009	-0.0270808
endogenous	RPE	ENSG00000011021	-0.0546265
endogenous	RPE	ENSG00000011028	-0.0962208
endogenous	RPE	ENSG00000011052	-0.051161
endogenous	RPE	ENSG00000011105	-0.0203221
endogenous	RPE	ENSG00000011114	-0.000150054
endogenous	RPE	ENSG00000011132	0.0287402
endogenous	RPE	ENSG00000011143	0.037409
endogenous	RPE	ENSG00000011198	0.00321159
endogenous	RPE	ENSG00000011201	-0.0289992
endogenous	RPE	ENSG00000011243	0.0620051
endogenous	RPE	ENSG00000011258	0.0468819
endogenous	RPE	ENSG00000011260	0.0676485
endogenous	RPE	ENSG00000011275	0.0113331
endogenous	RPE	ENSG00000011295	0.0084836
endogenous	RPE	ENSG00000011304	-0.025752
endogenous	RPE	ENSG00000011332	-0.0624634
endogenous	RPE	ENSG00000011376	0.0313527
endogenous	RPE	ENSG00000011405	0.0106227
endogenous	RPE	ENSG00000011422	-0.0506557
endogenous	RPE	ENSG00000011426	-0.0402668
endogenous	RPE	ENSG00000011451	-0.026491
endogenous	RPE	ENSG00000011454	-0.0191392
endogenous	RPE	ENSG00000011478	-0.00684213
endogenous	RPE	ENSG00000011485	-0.0119707
endogenous	RPE	ENSG00000011523	0.051436
endogenous	RPE	ENSG00000011566	0.0797562
endogenous	RPE	ENSG00000011638	0.0142668
endogenous	RPE	ENSG00000012048	-0.054163
endogenous	RPE	ENSG00000012061	-0.0382844
endogenous	RPE	ENSG00000012171	-0.0381065
endogenous	RPE	ENSG00000012174	-0.0509852
endogenous	RPE	ENSG00000012232	-0.0535497
endogenous	RPE	ENSG00000012660	-0.0144618
endogenous	RPE	ENSG00000012822	-0.0199005
endogenous	RPE	ENSG00000012963	-0.0242398
endogenous	RPE	ENSG00000012983	0.0549293
endogenous	RPE	ENSG00000013016	-0.0303689
endogenous	RPE	ENSG00000013275	-0.0294922
endogenous	RPE	ENSG00000013288	-0.0161159
endogenous	RPE	ENSG00000013297	0.00164231
endogenous	RPE	ENSG00000013306	-0.0899449
endogenous	RPE	ENSG00000013364	-0.0459292
endogenous	RPE	ENSG00000013374	-0.00504404
endogenous	RPE	ENSG00000013375	0.0369769
endogenous	RPE	ENSG00000013441	0.194198
endogenous	RPE	ENSG00000013503	0.0618872
endogenous	RPE	ENSG00000013523	-0.0106149
endogenous	RPE	ENSG00000013561	-0.0299053
endogenous	RPE	ENSG00000013563	-0.0793276
endogenous	RPE	ENSG00000013573	-0.0190585
endogenous	RPE	ENSG00000013583	-0.0507654
endogenous	RPE	ENSG00000013588	-0.00510967
endogenous	RPE	ENSG00000013619	0.103226
endogenous	RPE	ENSG00000013810	0.00624523
endogenous	RPE	ENSG00000014123	0.0057694
endogenous	RPE	ENSG00000014138	-0.000147202
endogenous	RPE	ENSG00000014164	0.064403
endogenous	RPE	ENSG00000014216	-0.0825118
endogenous	RPE	ENSG00000014641	-0.0439585
endogenous	RPE	ENSG00000014824	-0.0272593
endogenous	RPE	ENSG00000014914	-0.022877
endogenous	RPE	ENSG00000014919	-0.0276295
endogenous	RPE	ENSG00000015153	-0.0148516
endogenous	RPE	ENSG00000015171	-0.0351524
endogenous	RPE	ENSG00000015475	-0.0949735
endogenous	RPE	ENSG00000015479	-0.0247751
endogenous	RPE	ENSG00000015532	-0.000854472
endogenous	RPE	ENSG00000015676	-0.0522626
endogenous	RPE	ENSG00000016864	0.022445
endogenous	RPE	ENSG00000017260	-0.00796074
endogenous	RPE	ENSG00000017797	-0.0390842
endogenous	RPE	ENSG00000018189	-0.0274936
endogenous	RPE	ENSG00000018408	-0.0334567
endogenous	RPE	ENSG00000018510	-0.00508368
endogenous	RPE	ENSG00000018610	-0.00321788
endogenous	RPE	ENSG00000018699	0.0378042
endogenous	RPE	ENSG00000019144	0.0205966
endogenous	RPE	ENSG00000019485	0.0821912
endogenous	RPE	ENSG00000019549	0.365551
endogenous	RPE	ENSG00000019995	0.0556156
endogenous	RPE	ENSG00000020129	-0.0770461
endogenous	RPE	ENSG00000020256	0.106338
endogenous	RPE	ENSG00000020426	0.0271185
endogenous	RPE	ENSG00000020577	0.108526
endogenous	RPE	ENSG00000020922	0.00335715
endogenous	RPE	ENSG00000021355	-0.0110259
endogenous	RPE	ENSG00000021574	-0.0170057
endogenous	RPE	ENSG00000021645	-0.0850038
endogenous	RPE	ENSG00000021762	0.0474229
endogenous	RPE	ENSG00000021776	0.0193606
endogenous	RPE	ENSG00000021826	-0.061929
endogenous	RPE	ENSG00000022267	0.0432105
endogenous	RPE	ENSG00000022277	-0.0242485
endogenous	RPE	ENSG00000022567	-0.0440594
endogenous	RPE	ENSG00000022840	-0.0477113
endogenous	RPE	ENSG00000022976	0.123827
endogenous	RPE	ENSG00000023041	-0.0106648
endogenous	RPE	ENSG00000023171	0.124316
endogenous	RPE	ENSG00000023191	-0.0550268
endogenous	RPE	ENSG00000023228	-0.0106722
endogenous	RPE	ENSG00000023287	-0.0298691
endogenous	RPE	ENSG00000023318	-0.0454417
endogenous	RPE	ENSG00000023330	0.0725904
endogenous	RPE	ENSG00000023516	-0.0467344
endogenous	RPE	ENSG00000023572	0.0834638
endogenous	RPE	ENSG00000023608	0.0543298
endogenous	RPE	ENSG00000023697	-0.0321782
endogenous	RPE	ENSG00000023734	-0.0400087
endogenous	RPE	ENSG00000023902	0.0320567
endogenous	RPE	ENSG00000023909	0.0184242
endogenous	RPE	ENSG00000024048	0.0643862
endogenous	RPE	ENSG00000024422	-0.168796
endogenous	RPE	ENSG00000024526	-0.00448468
endogenous	RPE	ENSG00000024862	-0.00684663
endogenous	RPE	ENSG00000025156	0.107524
endogenous	RPE	ENSG00000025293	0.0741399
endogenous	RPE	ENSG00000025434	-0.0173319
endogenous	RPE	ENSG00000025770	-0.0339719
endogenous	RPE	ENSG00000025772	-0.0726925
endogenous	RPE	ENSG00000025796	-0.0350457
endogenous	RPE	ENSG00000025800	-0.0333033
endogenous	RPE	ENSG00000026025	-0.0474528
endogenous	RPE	ENSG00000026103	0.0332552
endogenous	RPE	ENSG00000026297	-0.126083
endogenous	RPE	ENSG00000026508	-0.0542194
endogenous	RPE	ENSG00000026652	0.105249
endogenous	RPE	ENSG00000026950	-0.0395204
endogenous	RPE	ENSG00000027001	0.0170908
endogenous	RPE	ENSG00000027697	0.0307867
endogenous	RPE	ENSG00000027847	-0.0557999
endogenous	RPE	ENSG00000028116	-0.0341373
endogenous	RPE	ENSG00000028203	-0.0489271
endogenous	RPE	ENSG00000028310	-0.031381
endogenous	RPE	ENSG00000028528	-0.0257063
endogenous	RPE	ENSG00000028839	0.0962066
endogenous	RPE	ENSG00000029153	-0.00842592
endogenous	RPE	ENSG00000029363	-0.0218358
endogenous	RPE	ENSG00000029364	-0.0414342
endogenous	RPE	ENSG00000029639	0.0769804
endogenous	RPE	ENSG00000029725	-0.0116023
endogenous	RPE	ENSG00000029993	-0.026201
endogenous	RPE	ENSG00000030066	0.0348016
endogenous	RPE	ENSG00000030110	0.0547114
endogenous	RPE	ENSG00000030419	0.0746462
endogenous	RPE	ENSG00000030582	-0.103801
endogenous	RPE	ENSG00000031003	-0.0556976
endogenous	RPE	ENSG00000031081	0.0523855
endogenous	RPE	ENSG00000031691	-0.0483774
endogenous	RPE	ENSG00000031698	0.00555363
endogenous	RPE	ENSG00000031823	-0.0030981
endogenous	RPE	ENSG00000032219	0.0182
endogenous	RPE	ENSG00000032389	-0.0389937
endogenous	RPE	ENSG00000032444	-0.0255848
endogenous	RPE	ENSG00000032742	0.0287676
endogenous	RPE	ENSG00000033011	-0.0502401
endogenous	RPE	ENSG00000033030	0.162317
endogenous	RPE	ENSG00000033050	-0.037297
endogenous	RPE	ENSG00000033100	-0.0133681
endogenous	RPE	ENSG00000033170	-0.0105655
endogenous	RPE	ENSG00000033178	-0.00988358
endogenous	RPE	ENSG00000033327	0.0868128
endogenous	RPE	ENSG00000033627	0.0104376
endogenous	RPE	ENSG00000033800	0.106644
endogenous	RPE	ENSG00000033867	-0.0120618
endogenous	RPE	ENSG00000034053	-0.0166089
endogenous	RPE	ENSG00000034152	0.00205126
endogenous	RPE	ENSG00000034510	-0.0539555
endogenous	RPE	ENSG00000034533	0.158955
endogenous	RPE	ENSG00000034677	0.300217
endogenous	RPE	ENSG00000034693	0.0169963
endogenous	RPE	ENSG00000034713	-0.0393682
endogenous	RPE	ENSG00000035115	-0.0373689
endogenous	RPE	ENSG00000035141	-0.0684692
endogenous	RPE	ENSG00000035403	-0.0182829
endogenous	RPE	ENSG00000035499	-0.0286252
endogenous	RPE	ENSG00000035681	0.0309636
endogenous	RPE	ENSG00000035687	0.0230589
endogenous	RPE	ENSG00000035862	-0.040317
endogenous	RPE	ENSG00000035928	0.0369271
endogenous	RPE	ENSG00000036054	0.00873668
endogenous	RPE	ENSG00000036257	0.0132112
endogenous	RPE	ENSG00000036549	0.0339572
endogenous	RPE	ENSG00000037042	0.0525695
endogenous	RPE	ENSG00000037241	-0.0546497
endogenous	RPE	ENSG00000037474	-0.00533387
endogenous	RPE	ENSG00000037637	0.279997
endogenous	RPE	ENSG00000037749	-0.00603783
endogenous	RPE	ENSG00000037757	-0.0554914
endogenous	RPE	ENSG00000037897	0.0519435
endogenous	RPE	ENSG00000038002	-0.0340737
endogenous	RPE	ENSG00000038210	-0.0384402
endogenous	RPE	ENSG00000038219	0.0679178
endogenous	RPE	ENSG00000038274	-0.0595368
endogenous	RPE	ENSG00000038358	-0.00814423
endogenous	RPE	ENSG00000038382	0.0552133
endogenous	RPE	ENSG00000038427	0.00221009
endogenous	RPE	ENSG00000038532	-0.051244
endogenous	RPE	ENSG00000039123	0.0333918
endogenous	RPE	ENSG00000039319	0.035123
endogenous	RPE	ENSG00000039523	-0.12399
endogenous	RPE	ENSG00000039560	-0.0490575
endogenous	RPE	ENSG00000039650	-0.0936303
endogenous	RPE	ENSG00000040199	0.154754
endogenous	RPE	ENSG00000040275	0.0112147
endogenous	RPE	ENSG00000040341	-0.0344296
endogenous	RPE	ENSG00000040487	0.0750278
endogenous	RPE	ENSG00000040531	0.0447771
endogenous	RPE	ENSG00000040633	0.287231
endogenous	RPE	ENSG00000040731	-0.0294931
endogenous	RPE	ENSG00000040933	-0.0262261
endogenous	RPE	ENSG00000041353	-0.130956
endogenous	RPE	ENSG00000041357	0.0092484
endogenous	RPE	ENSG00000041802	0.021309
endogenous	RPE	ENSG00000041880	-0.0586543
endogenous	RPE	ENSG00000041982	-0.0639529
endogenous	RPE	ENSG00000041988	0.277903
endogenous	RPE	ENSG00000042088	0.0184755
endogenous	RPE	ENSG00000042286	0.0262661
endogenous	RPE	ENSG00000042317	0.0894359
endogenous	RPE	ENSG00000042429	0.27556
endogenous	RPE	ENSG00000042445	-0.0523395
endogenous	RPE	ENSG00000042753	-0.0434528
endogenous	RPE	ENSG00000043093	-0.0173514
endogenous	RPE	ENSG00000043143	0.0738805
endogenous	RPE	ENSG00000043514	-0.007283
endogenous	RPE	ENSG00000044090	-0.00862635
endogenous	RPE	ENSG00000044115	-0.0320008
endogenous	RPE	ENSG00000044446	-0.0387381
endogenous	RPE	ENSG00000044459	0.100787
endogenous	RPE	ENSG00000044574	-0.0613612
endogenous	RPE	ENSG00000046604	-0.0534084
endogenous	RPE	ENSG00000046647	0.00468611
endogenous	RPE	ENSG00000046651	0.0651349
endogenous	RPE	ENSG00000047056	0.0197935
endogenous	RPE	ENSG00000047188	-0.0522723
endogenous	RPE	ENSG00000047230	0.0214224
endogenous	RPE	ENSG00000047249	-0.0823809
endogenous	RPE	ENSG00000047315	-0.0161773
endogenous	RPE	ENSG00000047346	0.0661141
endogenous	RPE	ENSG00000047365	-0.0275253
endogenous	RPE	ENSG00000047410	0.073573
endogenous	RPE	ENSG00000047457	0.0706323
endogenous	RPE	ENSG00000047578	0.00670169
endogenous	RPE	ENSG00000047579	0.00308874
endogenous	RPE	ENSG00000047621	0.0260788
endogenous	RPE	ENSG00000047634	-0.0461107
endogenous	RPE	ENSG00000047644	0.00493871
endogenous	RPE	ENSG00000047849	-0.0698075
endogenous	RPE	ENSG00000047932	0.133872
endogenous	RPE	ENSG00000048028	-0.0288719
endogenous	RPE	ENSG00000048052	0.0583793
endogenous	RPE	ENSG00000048140	-0.0624301
endogenous	RPE	ENSG00000048162	0.128041
endogenous	RPE	ENSG00000048342	0.0171303
endogenous	RPE	ENSG00000048392	-0.0520632
endogenous	RPE	ENSG00000048405	0.0955707
endogenous	RPE	ENSG00000048471	0.0236881
endogenous	RPE	ENSG00000048544	0.00608403
endogenous	RPE	ENSG00000048649	0.0866937
endogenous	RPE	ENSG00000048707	0.0983445
endogenous	RPE	ENSG00000048828	-0.0904711
endogenous	RPE	ENSG00000048991	-0.0171943
endogenous	RPE	ENSG00000049130	0.00383968
endogenous	RPE	ENSG00000049167	-0.00671312
endogenous	RPE	ENSG00000049192	0.0450916
endogenous	RPE	ENSG00000049239	-0.0223518
endogenous	RPE	ENSG00000049245	-0.0160872
endogenous	RPE	ENSG00000049246	-0.0586724
endogenous	RPE	ENSG00000049323	-0.0296464
endogenous	RPE	ENSG00000049449	-0.060168
endogenous	RPE	ENSG00000049541	-0.0334485
endogenous	RPE	ENSG00000049618	0.00809937
endogenous	RPE	ENSG00000049656	-0.070185
endogenous	RPE	ENSG00000049759	0.0270243
endogenous	RPE	ENSG00000049769	-0.0762494
endogenous	RPE	ENSG00000049860	-0.0448686
endogenous	RPE	ENSG00000049883	-0.000464812
endogenous	RPE	ENSG00000050130	-0.015679
endogenous	RPE	ENSG00000050165	-0.021798
endogenous	RPE	ENSG00000050344	-0.0148553
endogenous	RPE	ENSG00000050393	-0.0422674
endogenous	RPE	ENSG00000050405	-0.000628669
endogenous	RPE	ENSG00000050426	-0.0246596
endogenous	RPE	ENSG00000050438	0.146753
endogenous	RPE	ENSG00000050748	-0.0114913
endogenous	RPE	ENSG00000050820	0.13409
endogenous	RPE	ENSG00000051009	0.161162
endogenous	RPE	ENSG00000051108	0.144403
endogenous	RPE	ENSG00000051128	-0.0517332
endogenous	RPE	ENSG00000051180	-0.033142
endogenous	RPE	ENSG00000051341	0.0893371
endogenous	RPE	ENSG00000051382	-0.00761219
endogenous	RPE	ENSG00000051596	0.0206429
endogenous	RPE	ENSG00000051620	-0.0448183
endogenous	RPE	ENSG00000051825	-0.019472
endogenous	RPE	ENSG00000052126	0.129291
endogenous	RPE	ENSG00000052723	-0.0484525
endogenous	RPE	ENSG00000052749	0.0505692
endogenous	RPE	ENSG00000052795	0.0357951
endogenous	RPE	ENSG00000052802	0.0278307
endogenous	RPE	ENSG00000052841	0.0408534
endogenous	RPE	ENSG00000053254	-0.0469107
endogenous	RPE	ENSG00000053371	-0.0423157
endogenous	RPE	ENSG00000053372	-0.0343666
endogenous	RPE	ENSG00000053501	0.0236819
endogenous	RPE	ENSG00000053770	0.0431435
endogenous	RPE	ENSG00000053900	0.0554938
endogenous	RPE	ENSG00000054116	0.0102452
endogenous	RPE	ENSG00000054118	-0.0561163
endogenous	RPE	ENSG00000054148	-0.0386597
endogenous	RPE	ENSG00000054267	0.145077
endogenous	RPE	ENSG00000054277	-0.0394604
endogenous	RPE	ENSG00000054282	0.0460411
endogenous	RPE	ENSG00000054523	0.0876357
endogenous	RPE	ENSG00000054611	-0.0239749
endogenous	RPE	ENSG00000054654	0.00257731
endogenous	RPE	ENSG00000054793	-0.0557138
endogenous	RPE	ENSG00000054965	-0.0388147
endogenous	RPE	ENSG00000054967	0.146387
endogenous	RPE	ENSG00000054983	0.0217389
endogenous	RPE	ENSG00000055044	0.0280123
endogenous	RPE	ENSG00000055070	-0.0369291
endogenous	RPE	ENSG00000055130	0.0381267
endogenous	RPE	ENSG00000055147	-0.00423355
endogenous	RPE	ENSG00000055163	-0.0015369
endogenous	RPE	ENSG00000055208	-0.0165338
endogenous	RPE	ENSG00000055211	-0.0522433
endogenous	RPE	ENSG00000055332	-0.0362984
endogenous	RPE	ENSG00000055483	0.0201601
endogenous	RPE	ENSG00000055609	0.0117054
endogenous	RPE	ENSG00000055813	0.0233826
endogenous	RPE	ENSG00000055917	0.0150836
endogenous	RPE	ENSG00000055950	-0.0148494
endogenous	RPE	ENSG00000056050	-0.0080282
endogenous	RPE	ENSG00000056097	-0.00722007
endogenous	RPE	ENSG00000056277	0.109637
endogenous	RPE	ENSG00000056586	-0.0229252
endogenous	RPE	ENSG00000056972	0.222538
endogenous	RPE	ENSG00000057019	-0.0257382
endogenous	RPE	ENSG00000057252	-0.0582975
endogenous	RPE	ENSG00000057294	-0.0366759
endogenous	RPE	ENSG00000057608	-0.0353385
endogenous	RPE	ENSG00000057663	0.0338339
endogenous	RPE	ENSG00000057704	0.215282
endogenous	RPE	ENSG00000057757	-0.0322284
endogenous	RPE	ENSG00000057935	0.0493896
endogenous	RPE	ENSG00000058056	-0.027305
endogenous	RPE	ENSG00000058063	-0.0153572
endogenous	RPE	ENSG00000058085	0.0244651
endogenous	RPE	ENSG00000058091	0.0160208
endogenous	RPE	ENSG00000058262	-0.0495577
endogenous	RPE	ENSG00000058272	0.0808401
endogenous	RPE	ENSG00000058453	0.0930173
endogenous	RPE	ENSG00000058600	0.0197932
endogenous	RPE	ENSG00000058668	-0.0901296
endogenous	RPE	ENSG00000058673	0.00281315
endogenous	RPE	ENSG00000058729	0.225174
endogenous	RPE	ENSG00000058799	0.0241755
endogenous	RPE	ENSG00000058804	-0.0192379
endogenous	RPE	ENSG00000059122	-0.0109687
endogenous	RPE	ENSG00000059145	-0.0156791
endogenous	RPE	ENSG00000059377	0.00875828
endogenous	RPE	ENSG00000059378	0.0417313
endogenous	RPE	ENSG00000059573	-0.0582933
endogenous	RPE	ENSG00000059588	0.0107091
endogenous	RPE	ENSG00000059691	-0.0180068
endogenous	RPE	ENSG00000059758	0.0907126
endogenous	RPE	ENSG00000059769	-0.0109708
endogenous	RPE	ENSG00000059804	0.0177089
endogenous	RPE	ENSG00000060069	0.225931
endogenous	RPE	ENSG00000060138	0.0352773
endogenous	RPE	ENSG00000060237	-0.0266186
endogenous	RPE	ENSG00000060339	0.0198164
endogenous	RPE	ENSG00000060491	0.134942
endogenous	RPE	ENSG00000060642	-0.0297702
endogenous	RPE	ENSG00000060688	-0.0153642
endogenous	RPE	ENSG00000060749	0.0549191
endogenous	RPE	ENSG00000060762	-0.00528317
endogenous	RPE	ENSG00000060971	-0.0703471
endogenous	RPE	ENSG00000060982	-0.0135311
endogenous	RPE	ENSG00000061273	0.0327457
endogenous	RPE	ENSG00000061656	-0.0286438
endogenous	RPE	ENSG00000061676	-0.0369347
endogenous	RPE	ENSG00000061794	0.0324675
endogenous	RPE	ENSG00000061936	0.0945687
endogenous	RPE	ENSG00000061938	0.0491156
endogenous	RPE	ENSG00000061987	-0.015826
endogenous	RPE	ENSG00000062194	0.101957
endogenous	RPE	ENSG00000062282	0.0258487
endogenous	RPE	ENSG00000062370	0.388629
endogenous	RPE	ENSG00000062485	-0.0386164
endogenous	RPE	ENSG00000062582	-0.0394115
endogenous	RPE	ENSG00000062598	0.0139754
endogenous	RPE	ENSG00000062650	0.06542
endogenous	RPE	ENSG00000062716	0.0218776
endogenous	RPE	ENSG00000062725	0.0456418
endogenous	RPE	ENSG00000062822	-0.0217719
endogenous	RPE	ENSG00000063046	-0.0171192
endogenous	RPE	ENSG00000063176	0.0362937
endogenous	RPE	ENSG00000063177	-0.0255161
endogenous	RPE	ENSG00000063180	-0.0884662
endogenous	RPE	ENSG00000063241	-0.0497288
endogenous	RPE	ENSG00000063244	-0.0576512
endogenous	RPE	ENSG00000063245	-0.053696
endogenous	RPE	ENSG00000063322	-0.0572052
endogenous	RPE	ENSG00000063438	0.101791
endogenous	RPE	ENSG00000063601	-0.014852
endogenous	RPE	ENSG00000063660	-0.0481725
endogenous	RPE	ENSG00000063761	0.0297225
endogenous	RPE	ENSG00000063854	-0.0662781
endogenous	RPE	ENSG00000063978	0.0901105
endogenous	RPE	ENSG00000064012	0.0105932
endogenous	RPE	ENSG00000064042	-0.0242042
endogenous	RPE	ENSG00000064102	0.0153856
endogenous	RPE	ENSG00000064115	-0.0356924
endogenous	RPE	ENSG00000064199	-0.04495
endogenous	RPE	ENSG00000064225	0.122728
endogenous	RPE	ENSG00000064270	0.19238
endogenous	RPE	ENSG00000064309	-0.0425405
endogenous	RPE	ENSG00000064313	0.0240149
endogenous	RPE	ENSG00000064393	-0.0291841
endogenous	RPE	ENSG00000064419	-0.040425
endogenous	RPE	ENSG00000064490	0.0154899
endogenous	RPE	ENSG00000064545	0.0159237
endogenous	RPE	ENSG00000064601	-0.0371522
endogenous	RPE	ENSG00000064607	-0.081994
endogenous	RPE	ENSG00000064651	-0.0702911
endogenous	RPE	ENSG00000064652	-0.0308889
endogenous	RPE	ENSG00000064666	-0.0408163
endogenous	RPE	ENSG00000064687	0.0756178
endogenous	RPE	ENSG00000064703	0.216724
endogenous	RPE	ENSG00000064726	-0.05264
endogenous	RPE	ENSG00000064763	0.0183763
endogenous	RPE	ENSG00000064932	0.148478
endogenous	RPE	ENSG00000064933	0.0702913
endogenous	RPE	ENSG00000064961	-0.0229716
endogenous	RPE	ENSG00000064995	0.0175817
endogenous	RPE	ENSG00000064999	-0.0169087
endogenous	RPE	ENSG00000065000	-0.0258961
endogenous	RPE	ENSG00000065029	0.0206577
endogenous	RPE	ENSG00000065054	-0.0338296
endogenous	RPE	ENSG00000065057	-0.00677965
endogenous	RPE	ENSG00000065060	-0.0155435
endogenous	RPE	ENSG00000065135	-0.0130469
endogenous	RPE	ENSG00000065150	-0.00154644
endogenous	RPE	ENSG00000065154	-0.0223612
endogenous	RPE	ENSG00000065183	0.00644761
endogenous	RPE	ENSG00000065243	-0.0154461
endogenous	RPE	ENSG00000065268	-0.0300492
endogenous	RPE	ENSG00000065308	-0.0182534
endogenous	RPE	ENSG00000065328	0.0452579
endogenous	RPE	ENSG00000065357	0.00761184
endogenous	RPE	ENSG00000065413	0.0807625
endogenous	RPE	ENSG00000065427	-0.0381494
endogenous	RPE	ENSG00000065457	-0.0209358
endogenous	RPE	ENSG00000065485	-0.0242281
endogenous	RPE	ENSG00000065491	0.0369129
endogenous	RPE	ENSG00000065518	-0.0240748
endogenous	RPE	ENSG00000065526	0.0352313
endogenous	RPE	ENSG00000065534	-0.0127911
endogenous	RPE	ENSG00000065548	0.0408581
endogenous	RPE	ENSG00000065559	-0.0325627
endogenous	RPE	ENSG00000065600	0.0335656
endogenous	RPE	ENSG00000065613	0.00946737
endogenous	RPE	ENSG00000065615	0.0344446
endogenous	RPE	ENSG00000065618	-0.0440059
endogenous	RPE	ENSG00000065665	-0.102279
endogenous	RPE	ENSG00000065802	0.0305889
endogenous	RPE	ENSG00000065809	-0.0165747
endogenous	RPE	ENSG00000065833	-0.0421674
endogenous	RPE	ENSG00000065882	-0.0501808
endogenous	RPE	ENSG00000065883	0.0866229
endogenous	RPE	ENSG00000065911	-0.00731102
endogenous	RPE	ENSG00000065923	-0.0235637
endogenous	RPE	ENSG00000065970	0.0714532
endogenous	RPE	ENSG00000065978	-0.0648692
endogenous	RPE	ENSG00000066027	0.0153808
endogenous	RPE	ENSG00000066044	-0.0353183
endogenous	RPE	ENSG00000066084	-0.0174453
endogenous	RPE	ENSG00000066117	0.00267033
endogenous	RPE	ENSG00000066135	0.0746339
endogenous	RPE	ENSG00000066136	-0.0294075
endogenous	RPE	ENSG00000066279	0.0957451
endogenous	RPE	ENSG00000066322	-0.0274423
endogenous	RPE	ENSG00000066379	0.120666
endogenous	RPE	ENSG00000066422	0.17033
endogenous	RPE	ENSG00000066427	0.0264563
endogenous	RPE	ENSG00000066455	0.0348627
endogenous	RPE	ENSG00000066557	-0.0252475
endogenous	RPE	ENSG00000066583	-0.0366578
endogenous	RPE	ENSG00000066629	-0.047702
endogenous	RPE	ENSG00000066651	-0.00216814
endogenous	RPE	ENSG00000066654	0.0449103
endogenous	RPE	ENSG00000066697	-0.00707222
endogenous	RPE	ENSG00000066739	-0.00328932
endogenous	RPE	ENSG00000066777	0.0244976
endogenous	RPE	ENSG00000066827	-0.014244
endogenous	RPE	ENSG00000066855	-0.0512391
endogenous	RPE	ENSG00000066923	-0.0530041
endogenous	RPE	ENSG00000066926	-0.0500104
endogenous	RPE	ENSG00000066933	-0.0123228
endogenous	RPE	ENSG00000067057	-0.0188584
endogenous	RPE	ENSG00000067064	0.0900311
endogenous	RPE	ENSG00000067066	0.0419223
endogenous	RPE	ENSG00000067082	0.298756
endogenous	RPE	ENSG00000067113	0.040939
endogenous	RPE	ENSG00000067167	-0.0367792
endogenous	RPE	ENSG00000067177	-0.0413837
endogenous	RPE	ENSG00000067182	0.0497543
endogenous	RPE	ENSG00000067191	0.104604
endogenous	RPE	ENSG00000067208	0.0258311
endogenous	RPE	ENSG00000067221	0.0408768
endogenous	RPE	ENSG00000067225	-0.0508009
endogenous	RPE	ENSG00000067248	0.00543226
endogenous	RPE	ENSG00000067334	0.106434
endogenous	RPE	ENSG00000067365	-0.0802169
endogenous	RPE	ENSG00000067369	0.0589181
endogenous	RPE	ENSG00000067445	-0.102434
endogenous	RPE	ENSG00000067533	0.0417068
endogenous	RPE	ENSG00000067560	-0.0461501
endogenous	RPE	ENSG00000067596	0.00231321
endogenous	RPE	ENSG00000067601	0.0992266
endogenous	RPE	ENSG00000067704	-0.0390444
endogenous	RPE	ENSG00000067715	0.0246506
endogenous	RPE	ENSG00000067798	0.0270386
endogenous	RPE	ENSG00000067829	-0.0417947
endogenous	RPE	ENSG00000067836	-0.015557
endogenous	RPE	ENSG00000067900	0.028669
endogenous	RPE	ENSG00000067955	-0.0505583
endogenous	RPE	ENSG00000068001	-0.0335544
endogenous	RPE	ENSG00000068024	0.0274191
endogenous	RPE	ENSG00000068028	-0.0317564
endogenous	RPE	ENSG00000068079	0.0127565
endogenous	RPE	ENSG00000068097	0.0371761
endogenous	RPE	ENSG00000068120	-0.00392117
endogenous	RPE	ENSG00000068137	0.125565
endogenous	RPE	ENSG00000068305	0.000891679
endogenous	RPE	ENSG00000068308	-0.038786
endogenous	RPE	ENSG00000068323	-0.0647442
endogenous	RPE	ENSG00000068354	-0.0375278
endogenous	RPE	ENSG00000068366	-0.0636693
endogenous	RPE	ENSG00000068383	-0.0137726
endogenous	RPE	ENSG00000068394	0.0442667
endogenous	RPE	ENSG00000068400	0.0151984
endogenous	RPE	ENSG00000068438	-0.0444578
endogenous	RPE	ENSG00000068489	-0.0300003
endogenous	RPE	ENSG00000068650	-0.0686177
endogenous	RPE	ENSG00000068654	-0.0120992
endogenous	RPE	ENSG00000068697	-0.0710556
endogenous	RPE	ENSG00000068724	-0.00845213
endogenous	RPE	ENSG00000068745	0.139395
endogenous	RPE	ENSG00000068784	0.0677175
endogenous	RPE	ENSG00000068796	0.0612724
endogenous	RPE	ENSG00000068878	-0.0683273
endogenous	RPE	ENSG00000068885	-0.000224486
endogenous	RPE	ENSG00000068903	-0.0426809
endogenous	RPE	ENSG00000068912	-0.016587
endogenous	RPE	ENSG00000068971	-0.0306087
endogenous	RPE	ENSG00000069020	0.123635
endogenous	RPE	ENSG00000069248	-0.00129092
endogenous	RPE	ENSG00000069275	-0.0530002
endogenous	RPE	ENSG00000069329	-0.00157612
endogenous	RPE	ENSG00000069345	0.054966
endogenous	RPE	ENSG00000069399	0.0848804
endogenous	RPE	ENSG00000069493	0.138889
endogenous	RPE	ENSG00000069509	-0.0109923
endogenous	RPE	ENSG00000069849	-0.0669417
endogenous	RPE	ENSG00000069869	0.141886
endogenous	RPE	ENSG00000069943	-0.0112832
endogenous	RPE	ENSG00000069956	0.0506551
endogenous	RPE	ENSG00000069966	-0.0336404
endogenous	RPE	ENSG00000069974	-0.0197769
endogenous	RPE	ENSG00000069998	-0.000272187
endogenous	RPE	ENSG00000070010	-0.00785978
endogenous	RPE	ENSG00000070018	0.0421035
endogenous	RPE	ENSG00000070047	0.160533
endogenous	RPE	ENSG00000070061	-0.043063
endogenous	RPE	ENSG00000070081	-0.046051
endogenous	RPE	ENSG00000070087	-0.0520024
endogenous	RPE	ENSG00000070214	-0.0214656
endogenous	RPE	ENSG00000070269	0.0566539
endogenous	RPE	ENSG00000070366	-0.0278139
endogenous	RPE	ENSG00000070367	-0.0280198
endogenous	RPE	ENSG00000070371	-0.0673351
endogenous	RPE	ENSG00000070404	-0.0362076
endogenous	RPE	ENSG00000070413	-0.0247205
endogenous	RPE	ENSG00000070423	-0.0154239
endogenous	RPE	ENSG00000070444	0.0485623
endogenous	RPE	ENSG00000070476	0.100056
endogenous	RPE	ENSG00000070495	0.189529
endogenous	RPE	ENSG00000070501	0.00493788
endogenous	RPE	ENSG00000070540	0.027709
endogenous	RPE	ENSG00000070610	0.0192806
endogenous	RPE	ENSG00000070614	-0.0198189
endogenous	RPE	ENSG00000070669	0.0133002
endogenous	RPE	ENSG00000070718	0.0347047
endogenous	RPE	ENSG00000070756	-0.100338
endogenous	RPE	ENSG00000070761	0.029545
endogenous	RPE	ENSG00000070770	0.0107793
endogenous	RPE	ENSG00000070778	0.0110007
endogenous	RPE	ENSG00000070785	-0.0186166
endogenous	RPE	ENSG00000070814	-0.000477928
endogenous	RPE	ENSG00000070831	-0.0209158
endogenous	RPE	ENSG00000070882	0.0326591
endogenous	RPE	ENSG00000070950	-0.00553875
endogenous	RPE	ENSG00000070961	0.0206327
endogenous	RPE	ENSG00000071051	0.0151511
endogenous	RPE	ENSG00000071054	-0.0226553
endogenous	RPE	ENSG00000071082	-0.051254
endogenous	RPE	ENSG00000071127	-0.0648244
endogenous	RPE	ENSG00000071189	-0.01332
endogenous	RPE	ENSG00000071205	0.0240867
endogenous	RPE	ENSG00000071242	-0.0486868
endogenous	RPE	ENSG00000071243	0.0528532
endogenous	RPE	ENSG00000071282	0.122811
endogenous	RPE	ENSG00000071462	-0.0432397
endogenous	RPE	ENSG00000071537	-0.0257887
endogenous	RPE	ENSG00000071539	-0.0554966
endogenous	RPE	ENSG00000071553	-0.0586508
endogenous	RPE	ENSG00000071564	-0.0381704
endogenous	RPE	ENSG00000071575	0.093539
endogenous	RPE	ENSG00000071626	-0.0332665
endogenous	RPE	ENSG00000071655	-0.0236736
endogenous	RPE	ENSG00000071794	-0.00584306
endogenous	RPE	ENSG00000071859	-0.0229813
endogenous	RPE	ENSG00000071889	-0.0893122
endogenous	RPE	ENSG00000071894	0.0150191
endogenous	RPE	ENSG00000071967	-0.0220028
endogenous	RPE	ENSG00000071994	0.00251075
endogenous	RPE	ENSG00000072041	0.0108534
endogenous	RPE	ENSG00000072042	-0.00795268
endogenous	RPE	ENSG00000072062	-0.0845007
endogenous	RPE	ENSG00000072110	-0.0645556
endogenous	RPE	ENSG00000072121	-0.0315273
endogenous	RPE	ENSG00000072134	-0.13522
endogenous	RPE	ENSG00000072135	0.0132555
endogenous	RPE	ENSG00000072163	0.0079032
endogenous	RPE	ENSG00000072195	-0.0699694
endogenous	RPE	ENSG00000072201	0.14825
endogenous	RPE	ENSG00000072210	-0.0129144
endogenous	RPE	ENSG00000072274	-0.0451663
endogenous	RPE	ENSG00000072310	-0.0181101
endogenous	RPE	ENSG00000072364	0.028651
endogenous	RPE	ENSG00000072401	0.076272
endogenous	RPE	ENSG00000072415	0.00609922
endogenous	RPE	ENSG00000072422	0.0703935
endogenous	RPE	ENSG00000072501	-0.0626394
endogenous	RPE	ENSG00000072506	-0.0229863
endogenous	RPE	ENSG00000072518	0.111676
endogenous	RPE	ENSG00000072571	-0.0187111
endogenous	RPE	ENSG00000072609	0.0300225
endogenous	RPE	ENSG00000072657	-0.0308289
endogenous	RPE	ENSG00000072682	-0.0688243
endogenous	RPE	ENSG00000072736	0.0381912
endogenous	RPE	ENSG00000072756	0.0142195
endogenous	RPE	ENSG00000072778	-0.0594527
endogenous	RPE	ENSG00000072786	0.0706122
endogenous	RPE	ENSG00000072803	0.0163144
endogenous	RPE	ENSG00000072832	0.047141
endogenous	RPE	ENSG00000072840	0.0169684
endogenous	RPE	ENSG00000072849	-0.0356715
endogenous	RPE	ENSG00000072864	0.0566439
endogenous	RPE	ENSG00000072954	0.0387091
endogenous	RPE	ENSG00000072958	0.0161032
endogenous	RPE	ENSG00000073008	0.0198185
endogenous	RPE	ENSG00000073050	-0.0194772
endogenous	RPE	ENSG00000073060	-0.0286863
endogenous	RPE	ENSG00000073111	-0.0144692
endogenous	RPE	ENSG00000073169	0.0174804
endogenous	RPE	ENSG00000073331	0.185911
endogenous	RPE	ENSG00000073417	0.0536788
endogenous	RPE	ENSG00000073464	-0.0389203
endogenous	RPE	ENSG00000073536	0.0430787
endogenous	RPE	ENSG00000073578	-0.0144744
endogenous	RPE	ENSG00000073584	-0.0111676
endogenous	RPE	ENSG00000073614	0.000795805
endogenous	RPE	ENSG00000073711	-0.00391567
endogenous	RPE	ENSG00000073712	-0.00811945
endogenous	RPE	ENSG00000073737	0.108829
endogenous	RPE	ENSG00000073756	0.109711
endogenous	RPE	ENSG00000073792	-0.0377023
endogenous	RPE	ENSG00000073803	0.0182629
endogenous	RPE	ENSG00000073849	-0.0617827
endogenous	RPE	ENSG00000073921	-0.0448947
endogenous	RPE	ENSG00000073969	-0.00695916
endogenous	RPE	ENSG00000074047	0.138129
endogenous	RPE	ENSG00000074054	0.0112995
endogenous	RPE	ENSG00000074071	-0.00497156
endogenous	RPE	ENSG00000074201	-0.0189668
endogenous	RPE	ENSG00000074219	-0.0768905
endogenous	RPE	ENSG00000074266	0.18993
endogenous	RPE	ENSG00000074319	-0.0616414
endogenous	RPE	ENSG00000074356	-0.0114567
endogenous	RPE	ENSG00000074416	-0.00720209
endogenous	RPE	ENSG00000074527	-0.00963799
endogenous	RPE	ENSG00000074582	-0.0107383
endogenous	RPE	ENSG00000074590	0.0556699
endogenous	RPE	ENSG00000074603	-0.0017811
endogenous	RPE	ENSG00000074621	-0.12176
endogenous	RPE	ENSG00000074657	-0.0846462
endogenous	RPE	ENSG00000074695	0.0199378
endogenous	RPE	ENSG00000074696	-0.0420732
endogenous	RPE	ENSG00000074755	0.0556934
endogenous	RPE	ENSG00000074800	-0.0528211
endogenous	RPE	ENSG00000074842	-0.0455675
endogenous	RPE	ENSG00000074935	0.148997
endogenous	RPE	ENSG00000074964	0.13557
endogenous	RPE	ENSG00000075089	-0.0249911
endogenous	RPE	ENSG00000075131	0.0257938
endogenous	RPE	ENSG00000075142	0.0200059
endogenous	RPE	ENSG00000075151	-0.0339993
endogenous	RPE	ENSG00000075188	0.0379572
endogenous	RPE	ENSG00000075213	0.0197041
endogenous	RPE	ENSG00000075218	0.021059
endogenous	RPE	ENSG00000075223	-0.0194446
endogenous	RPE	ENSG00000075234	-0.0395064
endogenous	RPE	ENSG00000075239	-0.0484905
endogenous	RPE	ENSG00000075240	-0.0253978
endogenous	RPE	ENSG00000075275	-0.0492365
endogenous	RPE	ENSG00000075292	0.0116295
endogenous	RPE	ENSG00000075303	0.00760306
endogenous	RPE	ENSG00000075336	-0.0112141
endogenous	RPE	ENSG00000075340	-0.0465216
endogenous	RPE	ENSG00000075391	0.109606
endogenous	RPE	ENSG00000075399	0.0022481
endogenous	RPE	ENSG00000075407	-0.00187086
endogenous	RPE	ENSG00000075413	0.0710642
endogenous	RPE	ENSG00000075415	-0.0200323
endogenous	RPE	ENSG00000075420	-0.00664495
endogenous	RPE	ENSG00000075426	0.170325
endogenous	RPE	ENSG00000075539	0.0251988
endogenous	RPE	ENSG00000075568	-0.000310972
endogenous	RPE	ENSG00000075618	-0.0362207
endogenous	RPE	ENSG00000075624	-0.0589497
endogenous	RPE	ENSG00000075651	-0.145111
endogenous	RPE	ENSG00000075702	0.0147854
endogenous	RPE	ENSG00000075711	0.0387772
endogenous	RPE	ENSG00000075785	-0.0388396
endogenous	RPE	ENSG00000075790	-0.0105695
endogenous	RPE	ENSG00000075826	0.090115
endogenous	RPE	ENSG00000075856	0.0342566
endogenous	RPE	ENSG00000075914	-0.0513417
endogenous	RPE	ENSG00000075945	0.0350795
endogenous	RPE	ENSG00000075975	0.0621302
endogenous	RPE	ENSG00000076003	-0.0383882
endogenous	RPE	ENSG00000076043	-0.0413572
endogenous	RPE	ENSG00000076053	0.193374
endogenous	RPE	ENSG00000076067	-0.0496059
endogenous	RPE	ENSG00000076108	-0.00547764
endogenous	RPE	ENSG00000076242	-0.00196152
endogenous	RPE	ENSG00000076248	-0.0735368
endogenous	RPE	ENSG00000076321	0.0471871
endogenous	RPE	ENSG00000076351	-0.0294485
endogenous	RPE	ENSG00000076356	-0.0298646
endogenous	RPE	ENSG00000076382	-0.00623258
endogenous	RPE	ENSG00000076513	-0.0301504
endogenous	RPE	ENSG00000076554	-0.037979
endogenous	RPE	ENSG00000076555	0.0606792
endogenous	RPE	ENSG00000076604	0.20035
endogenous	RPE	ENSG00000076641	0.00893618
endogenous	RPE	ENSG00000076650	0.194085
endogenous	RPE	ENSG00000076662	-0.0553684
endogenous	RPE	ENSG00000076685	-0.00197977
endogenous	RPE	ENSG00000076924	-0.0100772
endogenous	RPE	ENSG00000076928	-0.00247284
endogenous	RPE	ENSG00000076984	-0.117482
endogenous	RPE	ENSG00000077044	0.0342385
endogenous	RPE	ENSG00000077092	0.122769
endogenous	RPE	ENSG00000077097	0.0216635
endogenous	RPE	ENSG00000077147	-0.0608759
endogenous	RPE	ENSG00000077150	0.0208655
endogenous	RPE	ENSG00000077152	0.00341947
endogenous	RPE	ENSG00000077157	0.00175969
endogenous	RPE	ENSG00000077232	-0.0340445
endogenous	RPE	ENSG00000077235	0.0131412
endogenous	RPE	ENSG00000077238	0.0503742
endogenous	RPE	ENSG00000077254	0.0550115
endogenous	RPE	ENSG00000077264	-0.0839812
endogenous	RPE	ENSG00000077312	-0.00130827
endogenous	RPE	ENSG00000077348	0.000618248
endogenous	RPE	ENSG00000077380	-0.0339167
endogenous	RPE	ENSG00000077454	0.0434195
endogenous	RPE	ENSG00000077458	0.0953884
endogenous	RPE	ENSG00000077463	0.0212701
endogenous	RPE	ENSG00000077514	0.0348518
endogenous	RPE	ENSG00000077549	-0.0461217
endogenous	RPE	ENSG00000077585	0.0204701
endogenous	RPE	ENSG00000077684	0.147336
endogenous	RPE	ENSG00000077713	-0.0342226
endogenous	RPE	ENSG00000077721	-0.0469977
endogenous	RPE	ENSG00000077782	-0.046662
endogenous	RPE	ENSG00000078018	-0.0407839
endogenous	RPE	ENSG00000078043	0.074756
endogenous	RPE	ENSG00000078061	-0.064921
endogenous	RPE	ENSG00000078070	-0.0186442
endogenous	RPE	ENSG00000078098	-0.0124705
endogenous	RPE	ENSG00000078124	0.0169973
endogenous	RPE	ENSG00000078140	-0.0212476
endogenous	RPE	ENSG00000078142	0.053425
endogenous	RPE	ENSG00000078177	0.0444602
endogenous	RPE	ENSG00000078237	0.0183466
endogenous	RPE	ENSG00000078246	0.000340647
endogenous	RPE	ENSG00000078269	0.000344733
endogenous	RPE	ENSG00000078304	-0.0168577
endogenous	RPE	ENSG00000078319	-0.0405827
endogenous	RPE	ENSG00000078369	-0.0561538
endogenous	RPE	ENSG00000078401	0.439449
endogenous	RPE	ENSG00000078403	0.0201298
endogenous	RPE	ENSG00000078618	-0.0382693
endogenous	RPE	ENSG00000078668	-0.0214071
endogenous	RPE	ENSG00000078674	-0.0124818
endogenous	RPE	ENSG00000078687	0.134095
endogenous	RPE	ENSG00000078699	0.153913
endogenous	RPE	ENSG00000078747	-0.00534797
endogenous	RPE	ENSG00000078808	-0.0699318
endogenous	RPE	ENSG00000078902	-0.0327976
endogenous	RPE	ENSG00000078967	-0.0310936
endogenous	RPE	ENSG00000079134	0.0580331
endogenous	RPE	ENSG00000079150	-0.0105832
endogenous	RPE	ENSG00000079156	0.0388093
endogenous	RPE	ENSG00000079246	-0.015172
endogenous	RPE	ENSG00000079257	0.00774648
endogenous	RPE	ENSG00000079263	0.0329151
endogenous	RPE	ENSG00000079277	-0.00142572
endogenous	RPE	ENSG00000079308	-0.0346955
endogenous	RPE	ENSG00000079313	-0.0204666
endogenous	RPE	ENSG00000079332	-0.060849
endogenous	RPE	ENSG00000079387	-0.0607031
endogenous	RPE	ENSG00000079432	-0.0694243
endogenous	RPE	ENSG00000079435	0.138878
endogenous	RPE	ENSG00000079459	-0.0227254
endogenous	RPE	ENSG00000079462	-0.0370205
endogenous	RPE	ENSG00000079482	-0.046805
endogenous	RPE	ENSG00000079616	0.0387411
endogenous	RPE	ENSG00000079691	0.0159952
endogenous	RPE	ENSG00000079739	-0.0292679
endogenous	RPE	ENSG00000079785	-0.0256044
endogenous	RPE	ENSG00000079805	-0.0361044
endogenous	RPE	ENSG00000079819	-0.0567647
endogenous	RPE	ENSG00000079841	-0.0439487
endogenous	RPE	ENSG00000079931	-0.0833311
endogenous	RPE	ENSG00000079950	-0.0251403
endogenous	RPE	ENSG00000079974	0.0738805
endogenous	RPE	ENSG00000079999	0.0238067
endogenous	RPE	ENSG00000080189	-0.0158851
endogenous	RPE	ENSG00000080200	0.0152094
endogenous	RPE	ENSG00000080298	0.0345141
endogenous	RPE	ENSG00000080345	0.0768118
endogenous	RPE	ENSG00000080371	0.0273836
endogenous	RPE	ENSG00000080493	-0.000892394
endogenous	RPE	ENSG00000080503	-0.0447102
endogenous	RPE	ENSG00000080546	0.106974
endogenous	RPE	ENSG00000080561	-0.0801072
endogenous	RPE	ENSG00000080603	0.0233028
endogenous	RPE	ENSG00000080608	0.0750841
endogenous	RPE	ENSG00000080802	0.127193
endogenous	RPE	ENSG00000080815	-0.036209
endogenous	RPE	ENSG00000080819	-0.0572757
endogenous	RPE	ENSG00000080822	0.00936653
endogenous	RPE	ENSG00000080823	-0.00870982
endogenous	RPE	ENSG00000080824	-0.0448729
endogenous	RPE	ENSG00000080839	0.04139
endogenous	RPE	ENSG00000080845	-0.0359778
endogenous	RPE	ENSG00000080947	0.0690563
endogenous	RPE	ENSG00000080986	0.149562
endogenous	RPE	ENSG00000081014	0.0123153
endogenous	RPE	ENSG00000081019	0.146444
endogenous	RPE	ENSG00000081026	0.0262262
endogenous	RPE	ENSG00000081059	0.0219715
endogenous	RPE	ENSG00000081087	-0.0259722
endogenous	RPE	ENSG00000081154	-0.0653066
endogenous	RPE	ENSG00000081177	0.0460678
endogenous	RPE	ENSG00000081181	-0.00837915
endogenous	RPE	ENSG00000081189	0.285627
endogenous	RPE	ENSG00000081307	-0.00113651
endogenous	RPE	ENSG00000081320	0.111285
endogenous	RPE	ENSG00000081377	-0.00876503
endogenous	RPE	ENSG00000081386	0.121372
endogenous	RPE	ENSG00000081692	0.128519
endogenous	RPE	ENSG00000081721	0.0197463
endogenous	RPE	ENSG00000081760	-0.000599456
endogenous	RPE	ENSG00000081791	-0.0314363
endogenous	RPE	ENSG00000081803	0.0164188
endogenous	RPE	ENSG00000081870	-0.0332451
endogenous	RPE	ENSG00000081913	0.0906196
endogenous	RPE	ENSG00000081923	0.0255469
endogenous	RPE	ENSG00000082014	-0.010486
endogenous	RPE	ENSG00000082068	0.0801353
endogenous	RPE	ENSG00000082126	-0.0658505
endogenous	RPE	ENSG00000082146	-0.0407378
endogenous	RPE	ENSG00000082153	-0.0201632
endogenous	RPE	ENSG00000082212	-0.0245299
endogenous	RPE	ENSG00000082213	-0.0295532
endogenous	RPE	ENSG00000082258	0.185869
endogenous	RPE	ENSG00000082269	0.0805539
endogenous	RPE	ENSG00000082397	-0.0110967
endogenous	RPE	ENSG00000082438	0.0111541
endogenous	RPE	ENSG00000082458	-0.0377433
endogenous	RPE	ENSG00000082482	-0.0993564
endogenous	RPE	ENSG00000082497	0.0216524
endogenous	RPE	ENSG00000082512	0.091456
endogenous	RPE	ENSG00000082515	-0.00213412
endogenous	RPE	ENSG00000082516	0.0362043
endogenous	RPE	ENSG00000082641	-0.0769863
endogenous	RPE	ENSG00000082701	-0.0156661
endogenous	RPE	ENSG00000082781	-0.0498804
endogenous	RPE	ENSG00000082805	0.0395721
endogenous	RPE	ENSG00000082898	0.0400851
endogenous	RPE	ENSG00000082996	0.035759
endogenous	RPE	ENSG00000083093	0.31221
endogenous	RPE	ENSG00000083097	0.106729
endogenous	RPE	ENSG00000083099	-0.023698
endogenous	RPE	ENSG00000083123	-0.0103746
endogenous	RPE	ENSG00000083168	0.100873
endogenous	RPE	ENSG00000083223	-0.0186237
endogenous	RPE	ENSG00000083290	-0.000326838
endogenous	RPE	ENSG00000083312	0.00260616
endogenous	RPE	ENSG00000083444	-0.0713324
endogenous	RPE	ENSG00000083454	0.0176378
endogenous	RPE	ENSG00000083457	-0.0606241
endogenous	RPE	ENSG00000083520	0.024234
endogenous	RPE	ENSG00000083535	0.105757
endogenous	RPE	ENSG00000083544	0.074615
endogenous	RPE	ENSG00000083635	0.165143
endogenous	RPE	ENSG00000083642	0.0327149
endogenous	RPE	ENSG00000083720	-0.0598012
endogenous	RPE	ENSG00000083750	0.0297964
endogenous	RPE	ENSG00000083799	-0.0151493
endogenous	RPE	ENSG00000083807	0.0206967
endogenous	RPE	ENSG00000083812	0.121478
endogenous	RPE	ENSG00000083814	0.26399
endogenous	RPE	ENSG00000083828	0.100606
endogenous	RPE	ENSG00000083838	0.105086
endogenous	RPE	ENSG00000083844	0.0983876
endogenous	RPE	ENSG00000083845	-0.0582762
endogenous	RPE	ENSG00000083896	0.117385
endogenous	RPE	ENSG00000083937	-0.00975001
endogenous	RPE	ENSG00000084070	-0.017645
endogenous	RPE	ENSG00000084072	-0.0207826
endogenous	RPE	ENSG00000084073	-0.0237195
endogenous	RPE	ENSG00000084090	-0.0283985
endogenous	RPE	ENSG00000084092	0.125994
endogenous	RPE	ENSG00000084093	0.00551647
endogenous	RPE	ENSG00000084112	0.0135888
endogenous	RPE	ENSG00000084207	-0.0321885
endogenous	RPE	ENSG00000084234	-0.0599486
endogenous	RPE	ENSG00000084463	0.0211206
endogenous	RPE	ENSG00000084623	-0.0595414
endogenous	RPE	ENSG00000084636	0.036982
endogenous	RPE	ENSG00000084652	0.0197791
endogenous	RPE	ENSG00000084676	0.0310219
endogenous	RPE	ENSG00000084693	-0.0222307
endogenous	RPE	ENSG00000084731	0.0241409
endogenous	RPE	ENSG00000084733	-0.0088291
endogenous	RPE	ENSG00000084734	0.0140018
endogenous	RPE	ENSG00000084754	-0.0334768
endogenous	RPE	ENSG00000084764	-0.0340607
endogenous	RPE	ENSG00000084774	-0.0319387
endogenous	RPE	ENSG00000085063	-0.0570695
endogenous	RPE	ENSG00000085117	-0.0243804
endogenous	RPE	ENSG00000085224	0.022893
endogenous	RPE	ENSG00000085231	0.0769726
endogenous	RPE	ENSG00000085274	0.135206
endogenous	RPE	ENSG00000085276	0.141391
endogenous	RPE	ENSG00000085365	-0.0393083
endogenous	RPE	ENSG00000085377	-0.00968793
endogenous	RPE	ENSG00000085382	0.00824012
endogenous	RPE	ENSG00000085415	-0.00392315
endogenous	RPE	ENSG00000085433	0.0730642
endogenous	RPE	ENSG00000085449	-0.0332006
endogenous	RPE	ENSG00000085491	-0.0252694
endogenous	RPE	ENSG00000085511	0.0614999
endogenous	RPE	ENSG00000085662	-0.0207813
endogenous	RPE	ENSG00000085719	-0.0263032
endogenous	RPE	ENSG00000085721	0.00320892
endogenous	RPE	ENSG00000085733	-0.0401293
endogenous	RPE	ENSG00000085760	-0.0553317
endogenous	RPE	ENSG00000085788	-0.0568523
endogenous	RPE	ENSG00000085832	-0.0352464
endogenous	RPE	ENSG00000085840	0.0154426
endogenous	RPE	ENSG00000085871	0.0331556
endogenous	RPE	ENSG00000085872	0.108266
endogenous	RPE	ENSG00000085978	0.0867236
endogenous	RPE	ENSG00000085982	-0.0145056
endogenous	RPE	ENSG00000085998	-0.0302488
endogenous	RPE	ENSG00000085999	-0.055842
endogenous	RPE	ENSG00000086015	-0.00207318
endogenous	RPE	ENSG00000086061	0.0114941
endogenous	RPE	ENSG00000086062	-0.0444574
endogenous	RPE	ENSG00000086065	-0.0437299
endogenous	RPE	ENSG00000086102	0.108518
endogenous	RPE	ENSG00000086189	-0.0306403
endogenous	RPE	ENSG00000086200	-0.0195108
endogenous	RPE	ENSG00000086232	-0.0518454
endogenous	RPE	ENSG00000086289	-0.0321496
endogenous	RPE	ENSG00000086475	-0.0398234
endogenous	RPE	ENSG00000086504	-0.0191635
endogenous	RPE	ENSG00000086544	0.225205
endogenous	RPE	ENSG00000086589	0.0656782
endogenous	RPE	ENSG00000086598	-0.0235007
endogenous	RPE	ENSG00000086666	0.0159067
endogenous	RPE	ENSG00000086712	0.111926
endogenous	RPE	ENSG00000086730	0.00384361
endogenous	RPE	ENSG00000086758	-0.0613662
endogenous	RPE	ENSG00000086827	-0.0130422
endogenous	RPE	ENSG00000086848	-0.0623708
endogenous	RPE	ENSG00000086991	0.0329593
endogenous	RPE	ENSG00000087008	0.0211966
endogenous	RPE	ENSG00000087053	-0.0211813
endogenous	RPE	ENSG00000087074	0.223801
endogenous	RPE	ENSG00000087077	0.0334335
endogenous	RPE	ENSG00000087086	-0.0512304
endogenous	RPE	ENSG00000087087	-0.0774016
endogenous	RPE	ENSG00000087088	-0.0141719
endogenous	RPE	ENSG00000087095	0.0697514
endogenous	RPE	ENSG00000087111	-0.0815011
endogenous	RPE	ENSG00000087152	0.0416639
endogenous	RPE	ENSG00000087157	0.0328464
endogenous	RPE	ENSG00000087191	-0.0452719
endogenous	RPE	ENSG00000087206	0.00239064
endogenous	RPE	ENSG00000087245	-0.0836806
endogenous	RPE	ENSG00000087253	-0.00553193
endogenous	RPE	ENSG00000087263	-0.0109584
endogenous	RPE	ENSG00000087266	0.06034
endogenous	RPE	ENSG00000087269	-0.020876
endogenous	RPE	ENSG00000087274	-0.0508874
endogenous	RPE	ENSG00000087299	-0.0577368
endogenous	RPE	ENSG00000087302	-0.0253966
endogenous	RPE	ENSG00000087303	-0.0341331
endogenous	RPE	ENSG00000087338	-0.0378784
endogenous	RPE	ENSG00000087365	-0.0272965
endogenous	RPE	ENSG00000087448	0.0602888
endogenous	RPE	ENSG00000087460	-0.0712607
endogenous	RPE	ENSG00000087470	0.0228339
endogenous	RPE	ENSG00000087494	0.0999886
endogenous	RPE	ENSG00000087502	-0.0678964
endogenous	RPE	ENSG00000087586	0.150517
endogenous	RPE	ENSG00000087842	-0.0285383
endogenous	RPE	ENSG00000087884	-0.0670741
endogenous	RPE	ENSG00000087903	0.0684397
endogenous	RPE	ENSG00000087995	0.0544284
endogenous	RPE	ENSG00000088035	0.0417122
endogenous	RPE	ENSG00000088038	-0.0583275
endogenous	RPE	ENSG00000088179	0.0957028
endogenous	RPE	ENSG00000088205	-0.00085533
endogenous	RPE	ENSG00000088247	-0.0860654
endogenous	RPE	ENSG00000088256	-0.0480428
endogenous	RPE	ENSG00000088280	-0.00102377
endogenous	RPE	ENSG00000088298	-0.0546664
endogenous	RPE	ENSG00000088325	-0.0377562
endogenous	RPE	ENSG00000088356	-0.00622783
endogenous	RPE	ENSG00000088367	-0.0365468
endogenous	RPE	ENSG00000088387	0.0320747
endogenous	RPE	ENSG00000088448	0.0145376
endogenous	RPE	ENSG00000088451	0.038166
endogenous	RPE	ENSG00000088543	-0.0219384
endogenous	RPE	ENSG00000088682	-0.0226087
endogenous	RPE	ENSG00000088727	0.0139962
endogenous	RPE	ENSG00000088766	-0.00210198
endogenous	RPE	ENSG00000088808	0.178503
endogenous	RPE	ENSG00000088812	-0.050224
endogenous	RPE	ENSG00000088826	0.0952759
endogenous	RPE	ENSG00000088832	-0.0903977
endogenous	RPE	ENSG00000088833	-0.0510437
endogenous	RPE	ENSG00000088854	0.0407089
endogenous	RPE	ENSG00000088876	0.160127
endogenous	RPE	ENSG00000088888	0.00743958
endogenous	RPE	ENSG00000088930	-0.0354922
endogenous	RPE	ENSG00000088970	0.00159966
endogenous	RPE	ENSG00000088986	-0.0156392
endogenous	RPE	ENSG00000089006	0.0150107
endogenous	RPE	ENSG00000089009	-0.0270862
endogenous	RPE	ENSG00000089022	-0.00957681
endogenous	RPE	ENSG00000089048	0.107046
endogenous	RPE	ENSG00000089050	-0.0744744
endogenous	RPE	ENSG00000089053	-0.0321573
endogenous	RPE	ENSG00000089057	-0.0618125
endogenous	RPE	ENSG00000089060	0.0521656
endogenous	RPE	ENSG00000089063	-0.0633718
endogenous	RPE	ENSG00000089094	0.00147631
endogenous	RPE	ENSG00000089123	-0.0089644
endogenous	RPE	ENSG00000089154	0.0288232
endogenous	RPE	ENSG00000089157	-0.0488564
endogenous	RPE	ENSG00000089159	-0.0322325
endogenous	RPE	ENSG00000089177	0.0442003
endogenous	RPE	ENSG00000089195	-0.0130838
endogenous	RPE	ENSG00000089220	-0.0486421
endogenous	RPE	ENSG00000089234	0.0944875
endogenous	RPE	ENSG00000089248	-0.0317779
endogenous	RPE	ENSG00000089280	-0.0688999
endogenous	RPE	ENSG00000089289	0.0104142
endogenous	RPE	ENSG00000089327	-0.0611121
endogenous	RPE	ENSG00000089335	0.14948
endogenous	RPE	ENSG00000089351	0.040536
endogenous	RPE	ENSG00000089486	0.00260158
endogenous	RPE	ENSG00000089505	0.0159638
endogenous	RPE	ENSG00000089597	-0.0606711
endogenous	RPE	ENSG00000089639	0.0240363
endogenous	RPE	ENSG00000089682	0.0464312
endogenous	RPE	ENSG00000089685	-0.0508548
endogenous	RPE	ENSG00000089693	-0.0476851
endogenous	RPE	ENSG00000089737	0.00116487
endogenous	RPE	ENSG00000089775	0.0611328
endogenous	RPE	ENSG00000089818	0.0101769
endogenous	RPE	ENSG00000089876	0.0800789
endogenous	RPE	ENSG00000089902	0.0971808
endogenous	RPE	ENSG00000089916	0.0597985
endogenous	RPE	ENSG00000090006	-0.0400431
endogenous	RPE	ENSG00000090013	-0.0357769
endogenous	RPE	ENSG00000090020	-0.0700858
endogenous	RPE	ENSG00000090054	-0.0302048
endogenous	RPE	ENSG00000090060	-0.0552529
endogenous	RPE	ENSG00000090061	-0.105292
endogenous	RPE	ENSG00000090097	-0.0417319
endogenous	RPE	ENSG00000090238	-0.105373
endogenous	RPE	ENSG00000090263	-0.0106995
endogenous	RPE	ENSG00000090266	-0.054104
endogenous	RPE	ENSG00000090273	-0.0399036
endogenous	RPE	ENSG00000090316	0.0160603
endogenous	RPE	ENSG00000090372	-0.0014488
endogenous	RPE	ENSG00000090432	0.0580314
endogenous	RPE	ENSG00000090447	0.166753
endogenous	RPE	ENSG00000090470	0.0232969
endogenous	RPE	ENSG00000090487	-0.0642354
endogenous	RPE	ENSG00000090520	-0.0415838
endogenous	RPE	ENSG00000090530	-0.043699
endogenous	RPE	ENSG00000090554	-0.0156678
endogenous	RPE	ENSG00000090565	0.00262697
endogenous	RPE	ENSG00000090581	-0.0741138
endogenous	RPE	ENSG00000090612	0.0588325
endogenous	RPE	ENSG00000090615	-0.0360628
endogenous	RPE	ENSG00000090621	-0.019416
endogenous	RPE	ENSG00000090674	-0.0579984
endogenous	RPE	ENSG00000090686	0.0115735
endogenous	RPE	ENSG00000090776	-0.014726
endogenous	RPE	ENSG00000090857	-0.0719349
endogenous	RPE	ENSG00000090861	-0.0513674
endogenous	RPE	ENSG00000090863	-0.0503398
endogenous	RPE	ENSG00000090889	-0.053173
endogenous	RPE	ENSG00000090905	0.0807391
endogenous	RPE	ENSG00000090924	0.04392
endogenous	RPE	ENSG00000090971	-0.0094238
endogenous	RPE	ENSG00000090975	0.0471442
endogenous	RPE	ENSG00000090989	0.0438011
endogenous	RPE	ENSG00000091009	0.0704623
endogenous	RPE	ENSG00000091039	-0.0360567
endogenous	RPE	ENSG00000091073	0.0934767
endogenous	RPE	ENSG00000091127	-0.010156
endogenous	RPE	ENSG00000091136	0.0260305
endogenous	RPE	ENSG00000091137	0.00137805
endogenous	RPE	ENSG00000091140	-0.0260817
endogenous	RPE	ENSG00000091157	0.0421834
endogenous	RPE	ENSG00000091164	0.0197041
endogenous	RPE	ENSG00000091317	-0.0189024
endogenous	RPE	ENSG00000091409	-0.0597707
endogenous	RPE	ENSG00000091436	-0.0317923
endogenous	RPE	ENSG00000091483	-0.00442696
endogenous	RPE	ENSG00000091490	-0.0221926
endogenous	RPE	ENSG00000091527	0.0184397
endogenous	RPE	ENSG00000091542	-0.031069
endogenous	RPE	ENSG00000091592	-0.0278256
endogenous	RPE	ENSG00000091640	0.0118132
endogenous	RPE	ENSG00000091651	0.0403966
endogenous	RPE	ENSG00000091656	0.0664123
endogenous	RPE	ENSG00000091732	0.0816451
endogenous	RPE	ENSG00000091947	-0.0115841
endogenous	RPE	ENSG00000091986	-0.0688291
endogenous	RPE	ENSG00000092010	-0.0581604
endogenous	RPE	ENSG00000092020	0.0412087
endogenous	RPE	ENSG00000092036	0.0107762
endogenous	RPE	ENSG00000092094	-0.0280114
endogenous	RPE	ENSG00000092098	0.0458536
endogenous	RPE	ENSG00000092108	-0.0541337
endogenous	RPE	ENSG00000092140	0.0642997
endogenous	RPE	ENSG00000092148	0.0177733
endogenous	RPE	ENSG00000092199	-0.0219138
endogenous	RPE	ENSG00000092201	0.00167802
endogenous	RPE	ENSG00000092203	-0.0166087
endogenous	RPE	ENSG00000092208	0.0593187
endogenous	RPE	ENSG00000092330	0.0282325
endogenous	RPE	ENSG00000092439	0.0477155
endogenous	RPE	ENSG00000092445	-0.0136286
endogenous	RPE	ENSG00000092470	0.064728
endogenous	RPE	ENSG00000092531	-0.0651064
endogenous	RPE	ENSG00000092621	-0.0279631
endogenous	RPE	ENSG00000092820	-0.0232018
endogenous	RPE	ENSG00000092841	-0.05327
endogenous	RPE	ENSG00000092847	-0.0279444
endogenous	RPE	ENSG00000092853	0.0201489
endogenous	RPE	ENSG00000092871	-0.0115975
endogenous	RPE	ENSG00000092931	-0.0532232
endogenous	RPE	ENSG00000092964	-0.0605866
endogenous	RPE	ENSG00000092969	-0.048461
endogenous	RPE	ENSG00000092978	0.157542
endogenous	RPE	ENSG00000093000	-0.0121879
endogenous	RPE	ENSG00000093009	-0.0376932
endogenous	RPE	ENSG00000093010	-0.0717512
endogenous	RPE	ENSG00000093144	-0.0357538
endogenous	RPE	ENSG00000093167	0.0100635
endogenous	RPE	ENSG00000093183	-0.0486586
endogenous	RPE	ENSG00000093217	-0.109072
endogenous	RPE	ENSG00000094631	-0.0292536
endogenous	RPE	ENSG00000094804	0.0594937
endogenous	RPE	ENSG00000094841	-0.0144914
endogenous	RPE	ENSG00000094880	-0.00261022
endogenous	RPE	ENSG00000094914	-0.010824
endogenous	RPE	ENSG00000094916	-0.0713491
endogenous	RPE	ENSG00000094975	0.0081418
endogenous	RPE	ENSG00000095002	0.0147028
endogenous	RPE	ENSG00000095059	-0.0139642
endogenous	RPE	ENSG00000095066	0.052457
endogenous	RPE	ENSG00000095139	-0.0307635
endogenous	RPE	ENSG00000095209	-0.0722183
endogenous	RPE	ENSG00000095261	0.0854905
endogenous	RPE	ENSG00000095319	-0.0334802
endogenous	RPE	ENSG00000095321	-0.0414991
endogenous	RPE	ENSG00000095380	-0.018211
endogenous	RPE	ENSG00000095383	0.0298624
endogenous	RPE	ENSG00000095397	0.053836
endogenous	RPE	ENSG00000095485	-0.02624
endogenous	RPE	ENSG00000095564	0.073554
endogenous	RPE	ENSG00000095574	0.106569
endogenous	RPE	ENSG00000095739	0.459369
endogenous	RPE	ENSG00000095752	0.0895403
endogenous	RPE	ENSG00000095787	0.159592
endogenous	RPE	ENSG00000095794	-0.0202643
endogenous	RPE	ENSG00000095906	-0.0146629
endogenous	RPE	ENSG00000095951	0.0978158
endogenous	RPE	ENSG00000096060	-0.0360678
endogenous	RPE	ENSG00000096063	-0.0440464
endogenous	RPE	ENSG00000096070	-0.0238225
endogenous	RPE	ENSG00000096080	0.0494589
endogenous	RPE	ENSG00000096092	-0.0476759
endogenous	RPE	ENSG00000096093	0.010194
endogenous	RPE	ENSG00000096384	-0.0553274
endogenous	RPE	ENSG00000096401	0.0368228
endogenous	RPE	ENSG00000096433	-0.0492384
endogenous	RPE	ENSG00000096654	0.305394
endogenous	RPE	ENSG00000096696	-0.000916709
endogenous	RPE	ENSG00000096717	0.130812
endogenous	RPE	ENSG00000096746	-0.0443449
endogenous	RPE	ENSG00000096872	0.0383506
endogenous	RPE	ENSG00000096968	0.0126257
endogenous	RPE	ENSG00000097007	0.0607847
endogenous	RPE	ENSG00000097021	-0.0548483
endogenous	RPE	ENSG00000097033	0.00341284
endogenous	RPE	ENSG00000097046	0.145015
endogenous	RPE	ENSG00000099194	-0.0718622
endogenous	RPE	ENSG00000099203	-0.0412577
endogenous	RPE	ENSG00000099204	-0.0633793
endogenous	RPE	ENSG00000099219	-0.0513687
endogenous	RPE	ENSG00000099246	-0.0187169
endogenous	RPE	ENSG00000099250	-0.0223754
endogenous	RPE	ENSG00000099256	-0.0325262
endogenous	RPE	ENSG00000099260	0.0888126
endogenous	RPE	ENSG00000099282	-0.0906007
endogenous	RPE	ENSG00000099284	-0.0247434
endogenous	RPE	ENSG00000099290	0.0216365
endogenous	RPE	ENSG00000099326	-0.000604312
endogenous	RPE	ENSG00000099330	0.00633212
endogenous	RPE	ENSG00000099331	-0.0227369
endogenous	RPE	ENSG00000099337	0.094575
endogenous	RPE	ENSG00000099341	-0.030212
endogenous	RPE	ENSG00000099364	0.0186845
endogenous	RPE	ENSG00000099377	0.0223702
endogenous	RPE	ENSG00000099381	0.0618802
endogenous	RPE	ENSG00000099385	-0.0721784
endogenous	RPE	ENSG00000099622	-0.0489617
endogenous	RPE	ENSG00000099624	-0.0657033
endogenous	RPE	ENSG00000099783	-0.0676625
endogenous	RPE	ENSG00000099785	0.00196569
endogenous	RPE	ENSG00000099795	-0.035008
endogenous	RPE	ENSG00000099797	-0.013447
endogenous	RPE	ENSG00000099800	-0.0301584
endogenous	RPE	ENSG00000099804	0.115145
endogenous	RPE	ENSG00000099810	-0.0289656
endogenous	RPE	ENSG00000099814	-0.0117595
endogenous	RPE	ENSG00000099817	-0.0598021
endogenous	RPE	ENSG00000099821	-0.0744987
endogenous	RPE	ENSG00000099849	0.127483
endogenous	RPE	ENSG00000099860	0.293904
endogenous	RPE	ENSG00000099875	-0.0108016
endogenous	RPE	ENSG00000099889	-0.114352
endogenous	RPE	ENSG00000099899	0.0761745
endogenous	RPE	ENSG00000099901	-0.0590696
endogenous	RPE	ENSG00000099904	0.00604742
endogenous	RPE	ENSG00000099910	0.0753646
endogenous	RPE	ENSG00000099917	0.0488528
endogenous	RPE	ENSG00000099940	-0.0357789
endogenous	RPE	ENSG00000099942	0.110704
endogenous	RPE	ENSG00000099949	0.00258307
endogenous	RPE	ENSG00000099956	-0.0583101
endogenous	RPE	ENSG00000099957	0.0841435
endogenous	RPE	ENSG00000099968	-0.00269737
endogenous	RPE	ENSG00000099977	-0.0348436
endogenous	RPE	ENSG00000099991	0.000893045
endogenous	RPE	ENSG00000099992	0.239587
endogenous	RPE	ENSG00000099995	-0.0658333
endogenous	RPE	ENSG00000099999	-0.021759
endogenous	RPE	ENSG00000100003	-0.0140049
endogenous	RPE	ENSG00000100014	-0.0126243
endogenous	RPE	ENSG00000100023	-0.0365599
endogenous	RPE	ENSG00000100028	-0.0184689
endogenous	RPE	ENSG00000100029	-0.00074296
endogenous	RPE	ENSG00000100030	-0.013069
endogenous	RPE	ENSG00000100034	-0.0395199
endogenous	RPE	ENSG00000100036	0.0926464
endogenous	RPE	ENSG00000100038	0.0607313
endogenous	RPE	ENSG00000100056	0.126562
endogenous	RPE	ENSG00000100058	0.0187617
endogenous	RPE	ENSG00000100065	0.0670217
endogenous	RPE	ENSG00000100068	0.0914316
endogenous	RPE	ENSG00000100075	-0.0615325
endogenous	RPE	ENSG00000100083	0.0716787
endogenous	RPE	ENSG00000100084	0.00459664
endogenous	RPE	ENSG00000100097	-0.0497343
endogenous	RPE	ENSG00000100099	0.0364594
endogenous	RPE	ENSG00000100104	0.0447989
endogenous	RPE	ENSG00000100105	0.1714
endogenous	RPE	ENSG00000100106	-0.0276026
endogenous	RPE	ENSG00000100109	0.190101
endogenous	RPE	ENSG00000100116	-0.0419514
endogenous	RPE	ENSG00000100124	0.100634
endogenous	RPE	ENSG00000100129	-0.0374735
endogenous	RPE	ENSG00000100138	-0.0517307
endogenous	RPE	ENSG00000100139	4.39174e-06
endogenous	RPE	ENSG00000100142	-0.0381849
endogenous	RPE	ENSG00000100147	-0.0180748
endogenous	RPE	ENSG00000100150	0.157885
endogenous	RPE	ENSG00000100151	0.041012
endogenous	RPE	ENSG00000100154	-0.0160934
endogenous	RPE	ENSG00000100162	-0.0234729
endogenous	RPE	ENSG00000100196	-0.0281231
endogenous	RPE	ENSG00000100201	0.0343163
endogenous	RPE	ENSG00000100207	0.0471727
endogenous	RPE	ENSG00000100209	0.0215682
endogenous	RPE	ENSG00000100211	0.00943155
endogenous	RPE	ENSG00000100216	-0.0674847
endogenous	RPE	ENSG00000100219	0.229813
endogenous	RPE	ENSG00000100220	-0.0119258
endogenous	RPE	ENSG00000100221	0.0329498
endogenous	RPE	ENSG00000100225	0.0219641
endogenous	RPE	ENSG00000100226	-0.042814
endogenous	RPE	ENSG00000100227	0.0123994
endogenous	RPE	ENSG00000100228	0.0103123
endogenous	RPE	ENSG00000100239	-0.0135137
endogenous	RPE	ENSG00000100241	-0.010872
endogenous	RPE	ENSG00000100242	-0.0161074
endogenous	RPE	ENSG00000100243	-0.075385
endogenous	RPE	ENSG00000100246	-0.0311019
endogenous	RPE	ENSG00000100258	-0.0747404
endogenous	RPE	ENSG00000100263	-0.00227311
endogenous	RPE	ENSG00000100266	-0.0143876
endogenous	RPE	ENSG00000100271	-0.0349109
endogenous	RPE	ENSG00000100280	-0.0352248
endogenous	RPE	ENSG00000100281	0.133888
endogenous	RPE	ENSG00000100284	0.00889331
endogenous	RPE	ENSG00000100288	-0.0293375
endogenous	RPE	ENSG00000100292	0.128518
endogenous	RPE	ENSG00000100294	0.0846998
endogenous	RPE	ENSG00000100296	-0.0512829
endogenous	RPE	ENSG00000100297	-0.0378066
endogenous	RPE	ENSG00000100299	-0.0757883
endogenous	RPE	ENSG00000100300	-0.0531561
endogenous	RPE	ENSG00000100304	-0.0435823
endogenous	RPE	ENSG00000100316	-0.0494384
endogenous	RPE	ENSG00000100319	-0.00877085
endogenous	RPE	ENSG00000100320	-0.0287483
endogenous	RPE	ENSG00000100321	-0.024397
endogenous	RPE	ENSG00000100324	-0.013033
endogenous	RPE	ENSG00000100325	-0.039315
endogenous	RPE	ENSG00000100330	0.0909056
endogenous	RPE	ENSG00000100335	0.109914
endogenous	RPE	ENSG00000100344	0.0287898
endogenous	RPE	ENSG00000100345	-0.0445685
endogenous	RPE	ENSG00000100347	-0.00527927
endogenous	RPE	ENSG00000100348	-0.058132
endogenous	RPE	ENSG00000100350	-0.0631369
endogenous	RPE	ENSG00000100353	0.00505741
endogenous	RPE	ENSG00000100354	-0.0213752
endogenous	RPE	ENSG00000100359	0.00971785
endogenous	RPE	ENSG00000100360	-0.0194709
endogenous	RPE	ENSG00000100364	-0.0610077
endogenous	RPE	ENSG00000100372	0.00717907
endogenous	RPE	ENSG00000100376	0.0224244
endogenous	RPE	ENSG00000100379	-0.0837283
endogenous	RPE	ENSG00000100380	-0.0410743
endogenous	RPE	ENSG00000100387	-0.0219878
endogenous	RPE	ENSG00000100393	0.0565038
endogenous	RPE	ENSG00000100395	0.0264568
endogenous	RPE	ENSG00000100401	-0.0420988
endogenous	RPE	ENSG00000100403	-0.0477433
endogenous	RPE	ENSG00000100410	0.0453366
endogenous	RPE	ENSG00000100412	-0.0897218
endogenous	RPE	ENSG00000100413	-0.00940546
endogenous	RPE	ENSG00000100416	0.0234765
endogenous	RPE	ENSG00000100417	-0.0324689
endogenous	RPE	ENSG00000100418	-0.0620775
endogenous	RPE	ENSG00000100422	-0.0265718
endogenous	RPE	ENSG00000100425	0.233948
endogenous	RPE	ENSG00000100426	0.102555
endogenous	RPE	ENSG00000100429	0.0269164
endogenous	RPE	ENSG00000100439	-0.0287117
endogenous	RPE	ENSG00000100441	0.0965896
endogenous	RPE	ENSG00000100442	-0.0341476
endogenous	RPE	ENSG00000100445	-0.0520961
endogenous	RPE	ENSG00000100461	0.0637836
endogenous	RPE	ENSG00000100462	-0.0144312
endogenous	RPE	ENSG00000100478	0.093016
endogenous	RPE	ENSG00000100479	0.0171004
endogenous	RPE	ENSG00000100483	-0.0141244
endogenous	RPE	ENSG00000100485	0.043878
endogenous	RPE	ENSG00000100490	0.20292
endogenous	RPE	ENSG00000100503	-0.0441101
endogenous	RPE	ENSG00000100504	-0.0486592
endogenous	RPE	ENSG00000100519	0.0497582
endogenous	RPE	ENSG00000100522	-0.0481444
endogenous	RPE	ENSG00000100523	-0.00166734
endogenous	RPE	ENSG00000100526	-0.0310948
endogenous	RPE	ENSG00000100528	-0.054529
endogenous	RPE	ENSG00000100532	0.174651
endogenous	RPE	ENSG00000100554	-0.00328754
endogenous	RPE	ENSG00000100564	-0.081926
endogenous	RPE	ENSG00000100567	-0.000759137
endogenous	RPE	ENSG00000100568	-0.0560043
endogenous	RPE	ENSG00000100575	0.0625622
endogenous	RPE	ENSG00000100577	-0.0219144
endogenous	RPE	ENSG00000100578	0.0324911
endogenous	RPE	ENSG00000100580	-0.00215055
endogenous	RPE	ENSG00000100583	-0.018695
endogenous	RPE	ENSG00000100591	-0.0395603
endogenous	RPE	ENSG00000100592	0.0406402
endogenous	RPE	ENSG00000100596	-0.00567439
endogenous	RPE	ENSG00000100600	-0.071763
endogenous	RPE	ENSG00000100601	0.152916
endogenous	RPE	ENSG00000100603	0.0670392
endogenous	RPE	ENSG00000100605	-0.0520284
endogenous	RPE	ENSG00000100612	-0.0488478
endogenous	RPE	ENSG00000100614	0.0115925
endogenous	RPE	ENSG00000100625	0.122684
endogenous	RPE	ENSG00000100626	-0.078785
endogenous	RPE	ENSG00000100629	0.0337294
endogenous	RPE	ENSG00000100632	-0.0155886
endogenous	RPE	ENSG00000100644	-0.0151464
endogenous	RPE	ENSG00000100647	-0.00189956
endogenous	RPE	ENSG00000100650	0.0427937
endogenous	RPE	ENSG00000100664	0.0749692
endogenous	RPE	ENSG00000100697	0.0386184
endogenous	RPE	ENSG00000100711	-0.0051736
endogenous	RPE	ENSG00000100714	-0.0106673
endogenous	RPE	ENSG00000100722	0.0810782
endogenous	RPE	ENSG00000100726	-0.0354279
endogenous	RPE	ENSG00000100731	0.0525959
endogenous	RPE	ENSG00000100744	0.00801745
endogenous	RPE	ENSG00000100749	-0.0390601
endogenous	RPE	ENSG00000100764	-0.0274875
endogenous	RPE	ENSG00000100796	0.0716014
endogenous	RPE	ENSG00000100802	0.0763616
endogenous	RPE	ENSG00000100804	-0.020699
endogenous	RPE	ENSG00000100811	-0.0414723
endogenous	RPE	ENSG00000100813	-0.0268011
endogenous	RPE	ENSG00000100814	0.0262436
endogenous	RPE	ENSG00000100815	0.0487715
endogenous	RPE	ENSG00000100823	-0.00683959
endogenous	RPE	ENSG00000100836	-0.0580621
endogenous	RPE	ENSG00000100852	0.0144387
endogenous	RPE	ENSG00000100865	-0.0020226
endogenous	RPE	ENSG00000100883	0.0269952
endogenous	RPE	ENSG00000100888	0.0986378
endogenous	RPE	ENSG00000100889	-0.0673284
endogenous	RPE	ENSG00000100890	-0.0331133
endogenous	RPE	ENSG00000100897	-0.0237213
endogenous	RPE	ENSG00000100902	-0.0296779
endogenous	RPE	ENSG00000100906	0.517053
endogenous	RPE	ENSG00000100908	0.00998784
endogenous	RPE	ENSG00000100911	-0.0576332
endogenous	RPE	ENSG00000100916	0.037196
endogenous	RPE	ENSG00000100918	-0.0141909
endogenous	RPE	ENSG00000100926	-0.0143506
endogenous	RPE	ENSG00000100934	-0.0847625
endogenous	RPE	ENSG00000100938	-0.0166672
endogenous	RPE	ENSG00000100941	0.0182505
endogenous	RPE	ENSG00000100949	0.0471713
endogenous	RPE	ENSG00000100968	0.0239403
endogenous	RPE	ENSG00000100979	-0.0516043
endogenous	RPE	ENSG00000100982	0.00178862
endogenous	RPE	ENSG00000100983	-0.0705629
endogenous	RPE	ENSG00000100991	-0.0464826
endogenous	RPE	ENSG00000100994	-0.0580429
endogenous	RPE	ENSG00000100997	-0.0462165
endogenous	RPE	ENSG00000101000	-0.0317953
endogenous	RPE	ENSG00000101003	-0.00970829
endogenous	RPE	ENSG00000101004	0.121461
endogenous	RPE	ENSG00000101019	-0.0364071
endogenous	RPE	ENSG00000101040	0.158585
endogenous	RPE	ENSG00000101052	-0.0308859
endogenous	RPE	ENSG00000101057	-0.052475
endogenous	RPE	ENSG00000101079	-0.0448481
endogenous	RPE	ENSG00000101084	-0.0431197
endogenous	RPE	ENSG00000101104	-0.156454
endogenous	RPE	ENSG00000101109	-0.0188887
endogenous	RPE	ENSG00000101126	0.155269
endogenous	RPE	ENSG00000101132	0.0255157
endogenous	RPE	ENSG00000101138	0.244249
endogenous	RPE	ENSG00000101146	0.0101118
endogenous	RPE	ENSG00000101150	-0.0460024
endogenous	RPE	ENSG00000101152	0.0168689
endogenous	RPE	ENSG00000101158	-0.0645317
endogenous	RPE	ENSG00000101160	-0.0379202
endogenous	RPE	ENSG00000101161	0.00599519
endogenous	RPE	ENSG00000101166	-0.022165
endogenous	RPE	ENSG00000101181	0.0631841
endogenous	RPE	ENSG00000101182	-0.0530048
endogenous	RPE	ENSG00000101187	-0.0156336
endogenous	RPE	ENSG00000101189	-0.0453552
endogenous	RPE	ENSG00000101190	-0.0225848
endogenous	RPE	ENSG00000101191	0.139459
endogenous	RPE	ENSG00000101193	-0.0126139
endogenous	RPE	ENSG00000101199	0.0534398
endogenous	RPE	ENSG00000101216	0.167632
endogenous	RPE	ENSG00000101220	-0.0516372
endogenous	RPE	ENSG00000101224	-0.00104692
endogenous	RPE	ENSG00000101246	0.0368518
endogenous	RPE	ENSG00000101247	0.0733023
endogenous	RPE	ENSG00000101255	0.276764
endogenous	RPE	ENSG00000101266	-0.0117481
endogenous	RPE	ENSG00000101290	-0.0204719
endogenous	RPE	ENSG00000101294	-0.0301272
endogenous	RPE	ENSG00000101298	0.0914966
endogenous	RPE	ENSG00000101306	0.0184714
endogenous	RPE	ENSG00000101310	-0.00611292
endogenous	RPE	ENSG00000101333	-0.0429278
endogenous	RPE	ENSG00000101335	-0.071686
endogenous	RPE	ENSG00000101337	-0.0358235
endogenous	RPE	ENSG00000101343	0.0421002
endogenous	RPE	ENSG00000101346	-0.0334764
endogenous	RPE	ENSG00000101347	-0.0379067
endogenous	RPE	ENSG00000101350	-0.0137688
endogenous	RPE	ENSG00000101361	0.0562709
endogenous	RPE	ENSG00000101363	-0.0440845
endogenous	RPE	ENSG00000101365	-0.0330845
endogenous	RPE	ENSG00000101367	-0.0471897
endogenous	RPE	ENSG00000101384	0.101082
endogenous	RPE	ENSG00000101391	0.0127383
endogenous	RPE	ENSG00000101400	-0.0510609
endogenous	RPE	ENSG00000101407	0.0304228
endogenous	RPE	ENSG00000101412	-0.0519065
endogenous	RPE	ENSG00000101413	-7.87926e-05
endogenous	RPE	ENSG00000101417	-0.0547164
endogenous	RPE	ENSG00000101421	-0.043107
endogenous	RPE	ENSG00000101439	-0.0679338
endogenous	RPE	ENSG00000101442	0.0595962
endogenous	RPE	ENSG00000101444	-0.0400946
endogenous	RPE	ENSG00000101447	0.239286
endogenous	RPE	ENSG00000101452	-0.0311129
endogenous	RPE	ENSG00000101457	0.0961186
endogenous	RPE	ENSG00000101464	-0.00665749
endogenous	RPE	ENSG00000101473	-0.0175461
endogenous	RPE	ENSG00000101474	-0.0540961
endogenous	RPE	ENSG00000101544	0.103477
endogenous	RPE	ENSG00000101546	-0.0292081
endogenous	RPE	ENSG00000101557	-0.147678
endogenous	RPE	ENSG00000101558	0.0186944
endogenous	RPE	ENSG00000101574	0.054903
endogenous	RPE	ENSG00000101577	-0.000920468
endogenous	RPE	ENSG00000101596	-0.0161554
endogenous	RPE	ENSG00000101608	-0.0285914
endogenous	RPE	ENSG00000101624	0.060222
endogenous	RPE	ENSG00000101639	0.0351449
endogenous	RPE	ENSG00000101654	0.0590432
endogenous	RPE	ENSG00000101665	0.39508
endogenous	RPE	ENSG00000101745	0.101966
endogenous	RPE	ENSG00000101751	0.00780865
endogenous	RPE	ENSG00000101752	-0.0119201
endogenous	RPE	ENSG00000101773	0.00531673
endogenous	RPE	ENSG00000101782	-0.0178801
endogenous	RPE	ENSG00000101811	-0.00565688
endogenous	RPE	ENSG00000101843	-0.0097724
endogenous	RPE	ENSG00000101844	0.0500369
endogenous	RPE	ENSG00000101846	-0.0368394
endogenous	RPE	ENSG00000101849	-0.0275836
endogenous	RPE	ENSG00000101850	-0.0808645
endogenous	RPE	ENSG00000101856	-0.0750983
endogenous	RPE	ENSG00000101868	-0.0229949
endogenous	RPE	ENSG00000101871	0.0241831
endogenous	RPE	ENSG00000101882	0.0356705
endogenous	RPE	ENSG00000101888	-0.0292052
endogenous	RPE	ENSG00000101898	0.0132506
endogenous	RPE	ENSG00000101901	-0.0283969
endogenous	RPE	ENSG00000101911	-0.0493066
endogenous	RPE	ENSG00000101928	0.0236641
endogenous	RPE	ENSG00000101935	-0.00886508
endogenous	RPE	ENSG00000101938	-0.0435077
endogenous	RPE	ENSG00000101940	-0.0147911
endogenous	RPE	ENSG00000101945	0.14739
endogenous	RPE	ENSG00000101955	-0.0756847
endogenous	RPE	ENSG00000101966	0.028471
endogenous	RPE	ENSG00000101972	-0.00119688
endogenous	RPE	ENSG00000101974	-0.024302
endogenous	RPE	ENSG00000101986	-0.0786476
endogenous	RPE	ENSG00000101997	-0.0636071
endogenous	RPE	ENSG00000102007	-0.0473376
endogenous	RPE	ENSG00000102024	-0.0101931
endogenous	RPE	ENSG00000102030	-0.0453544
endogenous	RPE	ENSG00000102034	-0.0132496
endogenous	RPE	ENSG00000102038	-0.0184222
endogenous	RPE	ENSG00000102054	-0.0389808
endogenous	RPE	ENSG00000102078	-0.0029465
endogenous	RPE	ENSG00000102081	-0.00952321
endogenous	RPE	ENSG00000102096	0.0353013
endogenous	RPE	ENSG00000102098	0.0222206
endogenous	RPE	ENSG00000102100	-0.00714087
endogenous	RPE	ENSG00000102103	-0.0172043
endogenous	RPE	ENSG00000102109	-0.0755481
endogenous	RPE	ENSG00000102119	-0.0229855
endogenous	RPE	ENSG00000102125	0.00574491
endogenous	RPE	ENSG00000102144	-0.0241746
endogenous	RPE	ENSG00000102158	-0.0526033
endogenous	RPE	ENSG00000102172	-0.0419235
endogenous	RPE	ENSG00000102178	0.01372
endogenous	RPE	ENSG00000102181	-0.0544653
endogenous	RPE	ENSG00000102189	0.00941816
endogenous	RPE	ENSG00000102218	-0.0309911
endogenous	RPE	ENSG00000102221	-0.0285324
endogenous	RPE	ENSG00000102225	-0.0759901
endogenous	RPE	ENSG00000102226	-0.0676517
endogenous	RPE	ENSG00000102241	-0.0472071
endogenous	RPE	ENSG00000102265	-0.0507976
endogenous	RPE	ENSG00000102271	-0.0158558
endogenous	RPE	ENSG00000102302	-0.071815
endogenous	RPE	ENSG00000102309	-0.00316279
endogenous	RPE	ENSG00000102312	-0.0410713
endogenous	RPE	ENSG00000102316	-0.0675689
endogenous	RPE	ENSG00000102317	-0.0385164
endogenous	RPE	ENSG00000102359	-0.0769423
endogenous	RPE	ENSG00000102362	0.0604602
endogenous	RPE	ENSG00000102384	-0.0126024
endogenous	RPE	ENSG00000102390	0.0412291
endogenous	RPE	ENSG00000102393	-0.0257307
endogenous	RPE	ENSG00000102401	0.0162634
endogenous	RPE	ENSG00000102471	-0.0388906
endogenous	RPE	ENSG00000102531	-0.0129434
endogenous	RPE	ENSG00000102543	0.0614294
endogenous	RPE	ENSG00000102547	-0.0382638
endogenous	RPE	ENSG00000102554	0.221142
endogenous	RPE	ENSG00000102572	0.0286136
endogenous	RPE	ENSG00000102580	-0.0398066
endogenous	RPE	ENSG00000102595	0.0391883
endogenous	RPE	ENSG00000102606	0.0915796
endogenous	RPE	ENSG00000102699	0.00119112
endogenous	RPE	ENSG00000102710	0.0941103
endogenous	RPE	ENSG00000102738	0.150844
endogenous	RPE	ENSG00000102743	-0.0512126
endogenous	RPE	ENSG00000102753	-0.039618
endogenous	RPE	ENSG00000102763	-0.03154
endogenous	RPE	ENSG00000102780	-0.0220574
endogenous	RPE	ENSG00000102781	-0.00591676
endogenous	RPE	ENSG00000102786	0.127345
endogenous	RPE	ENSG00000102796	-0.0359126
endogenous	RPE	ENSG00000102804	0.238371
endogenous	RPE	ENSG00000102805	-0.058606
endogenous	RPE	ENSG00000102858	-0.0554471
endogenous	RPE	ENSG00000102870	0.178556
endogenous	RPE	ENSG00000102871	-0.00900537
endogenous	RPE	ENSG00000102878	-0.0487685
endogenous	RPE	ENSG00000102879	0.0548992
endogenous	RPE	ENSG00000102882	-0.048965
endogenous	RPE	ENSG00000102893	0.020923
endogenous	RPE	ENSG00000102897	-0.107715
endogenous	RPE	ENSG00000102898	-0.0270268
endogenous	RPE	ENSG00000102900	0.00353946
endogenous	RPE	ENSG00000102901	-0.0181704
endogenous	RPE	ENSG00000102908	-0.0131238
endogenous	RPE	ENSG00000102910	-0.0335595
endogenous	RPE	ENSG00000102921	0.17208
endogenous	RPE	ENSG00000102931	-0.05038
endogenous	RPE	ENSG00000102934	-0.0770533
endogenous	RPE	ENSG00000102967	0.0167173
endogenous	RPE	ENSG00000102974	0.198126
endogenous	RPE	ENSG00000102977	0.023955
endogenous	RPE	ENSG00000102978	-0.0196394
endogenous	RPE	ENSG00000102984	0.220068
endogenous	RPE	ENSG00000103005	-0.000422477
endogenous	RPE	ENSG00000103018	-0.0301161
endogenous	RPE	ENSG00000103024	-0.0253059
endogenous	RPE	ENSG00000103034	-0.0974149
endogenous	RPE	ENSG00000103035	0.0345928
endogenous	RPE	ENSG00000103037	0.0592928
endogenous	RPE	ENSG00000103042	-0.00550518
endogenous	RPE	ENSG00000103043	-0.0258143
endogenous	RPE	ENSG00000103044	0.0146498
endogenous	RPE	ENSG00000103047	-0.00493414
endogenous	RPE	ENSG00000103051	-0.00440295
endogenous	RPE	ENSG00000103061	0.0503829
endogenous	RPE	ENSG00000103064	-0.0205911
endogenous	RPE	ENSG00000103066	-0.0379125
endogenous	RPE	ENSG00000103091	0.015239
endogenous	RPE	ENSG00000103111	0.0738199
endogenous	RPE	ENSG00000103121	-0.0206321
endogenous	RPE	ENSG00000103126	0.226911
endogenous	RPE	ENSG00000103145	-0.0636918
endogenous	RPE	ENSG00000103148	-0.00360507
endogenous	RPE	ENSG00000103152	-0.0162682
endogenous	RPE	ENSG00000103160	0.0268818
endogenous	RPE	ENSG00000103168	-0.026208
endogenous	RPE	ENSG00000103174	-0.00280663
endogenous	RPE	ENSG00000103187	-0.0725427
endogenous	RPE	ENSG00000103194	0.0394182
endogenous	RPE	ENSG00000103196	-0.0237345
endogenous	RPE	ENSG00000103197	-0.071081
endogenous	RPE	ENSG00000103199	-0.0419565
endogenous	RPE	ENSG00000103202	-0.0770537
endogenous	RPE	ENSG00000103222	-0.0121004
endogenous	RPE	ENSG00000103226	0.0166378
endogenous	RPE	ENSG00000103227	-0.0184003
endogenous	RPE	ENSG00000103245	0.0481799
endogenous	RPE	ENSG00000103248	0.0398192
endogenous	RPE	ENSG00000103249	-0.0369047
endogenous	RPE	ENSG00000103253	0.0281486
endogenous	RPE	ENSG00000103254	-0.0212084
endogenous	RPE	ENSG00000103257	-0.0729833
endogenous	RPE	ENSG00000103260	-0.0645431
endogenous	RPE	ENSG00000103264	0.0706548
endogenous	RPE	ENSG00000103266	-0.0358786
endogenous	RPE	ENSG00000103274	-0.0103463
endogenous	RPE	ENSG00000103275	-0.0160746
endogenous	RPE	ENSG00000103319	-0.0276975
endogenous	RPE	ENSG00000103326	0.068458
endogenous	RPE	ENSG00000103335	0.00171731
endogenous	RPE	ENSG00000103342	-0.0216943
endogenous	RPE	ENSG00000103343	0.221388
endogenous	RPE	ENSG00000103351	0.00988793
endogenous	RPE	ENSG00000103353	-0.0413883
endogenous	RPE	ENSG00000103356	0.0139484
endogenous	RPE	ENSG00000103363	-0.0550702
endogenous	RPE	ENSG00000103365	-0.0464212
endogenous	RPE	ENSG00000103404	0.0409242
endogenous	RPE	ENSG00000103415	0.0176431
endogenous	RPE	ENSG00000103423	0.102028
endogenous	RPE	ENSG00000103429	0.0487685
endogenous	RPE	ENSG00000103479	0.017181
endogenous	RPE	ENSG00000103489	-0.0220679
endogenous	RPE	ENSG00000103494	0.0334334
endogenous	RPE	ENSG00000103495	-0.0236511
endogenous	RPE	ENSG00000103496	-0.0248199
endogenous	RPE	ENSG00000103502	-0.0882489
endogenous	RPE	ENSG00000103507	-0.0742084
endogenous	RPE	ENSG00000103510	0.0204568
endogenous	RPE	ENSG00000103512	-0.0167061
endogenous	RPE	ENSG00000103540	0.0488329
endogenous	RPE	ENSG00000103544	-0.0387914
endogenous	RPE	ENSG00000103549	-0.0279232
endogenous	RPE	ENSG00000103550	0.0740172
endogenous	RPE	ENSG00000103591	-0.0410076
endogenous	RPE	ENSG00000103599	-0.0159327
endogenous	RPE	ENSG00000103642	0.0777964
endogenous	RPE	ENSG00000103647	-0.0633024
endogenous	RPE	ENSG00000103653	0.0252571
endogenous	RPE	ENSG00000103657	-0.0243259
endogenous	RPE	ENSG00000103671	0.114817
endogenous	RPE	ENSG00000103707	-0.0529197
endogenous	RPE	ENSG00000103740	-0.0204649
endogenous	RPE	ENSG00000103769	-0.00957768
endogenous	RPE	ENSG00000103811	-0.0582977
endogenous	RPE	ENSG00000103852	0.0421341
endogenous	RPE	ENSG00000103855	-0.0397317
endogenous	RPE	ENSG00000103876	-0.0301504
endogenous	RPE	ENSG00000103888	-0.026358
endogenous	RPE	ENSG00000103932	-0.0522866
endogenous	RPE	ENSG00000103966	-0.00860422
endogenous	RPE	ENSG00000103978	-0.0228985
endogenous	RPE	ENSG00000103994	-0.000341435
endogenous	RPE	ENSG00000103995	0.112659
endogenous	RPE	ENSG00000104047	0.156972
endogenous	RPE	ENSG00000104064	0.0391473
endogenous	RPE	ENSG00000104067	0.0216303
endogenous	RPE	ENSG00000104081	0.223994
endogenous	RPE	ENSG00000104093	-0.0135983
endogenous	RPE	ENSG00000104129	0.0396273
endogenous	RPE	ENSG00000104131	-0.044366
endogenous	RPE	ENSG00000104133	0.0313369
endogenous	RPE	ENSG00000104142	0.149887
endogenous	RPE	ENSG00000104147	-0.00752027
endogenous	RPE	ENSG00000104154	0.0161106
endogenous	RPE	ENSG00000104164	0.0175356
endogenous	RPE	ENSG00000104177	0.00814755
endogenous	RPE	ENSG00000104205	0.0354298
endogenous	RPE	ENSG00000104218	0.0533597
endogenous	RPE	ENSG00000104219	-0.0360777
endogenous	RPE	ENSG00000104221	0.189338
endogenous	RPE	ENSG00000104228	0.0776127
endogenous	RPE	ENSG00000104231	0.0516726
endogenous	RPE	ENSG00000104299	0.0979842
endogenous	RPE	ENSG00000104312	0.0857613
endogenous	RPE	ENSG00000104320	0.0167673
endogenous	RPE	ENSG00000104321	-0.0634245
endogenous	RPE	ENSG00000104324	-0.088285
endogenous	RPE	ENSG00000104325	-0.0620938
endogenous	RPE	ENSG00000104331	-0.0363582
endogenous	RPE	ENSG00000104332	-0.0632864
endogenous	RPE	ENSG00000104341	-0.0290201
endogenous	RPE	ENSG00000104343	0.0386395
endogenous	RPE	ENSG00000104356	0.10027
endogenous	RPE	ENSG00000104361	-0.0617733
endogenous	RPE	ENSG00000104365	0.00699257
endogenous	RPE	ENSG00000104368	-0.0569659
endogenous	RPE	ENSG00000104375	0.0122273
endogenous	RPE	ENSG00000104381	-0.0487442
endogenous	RPE	ENSG00000104388	0.006804
endogenous	RPE	ENSG00000104408	-0.0100787
endogenous	RPE	ENSG00000104412	-0.0324465
endogenous	RPE	ENSG00000104419	-0.0142023
endogenous	RPE	ENSG00000104427	0.0573714
endogenous	RPE	ENSG00000104432	0.10482
endogenous	RPE	ENSG00000104442	-0.0275222
endogenous	RPE	ENSG00000104447	0.114133
endogenous	RPE	ENSG00000104450	-0.151013
endogenous	RPE	ENSG00000104472	-0.0194779
endogenous	RPE	ENSG00000104497	0.131612
endogenous	RPE	ENSG00000104517	0.0501637
endogenous	RPE	ENSG00000104518	-0.0125783
endogenous	RPE	ENSG00000104522	-0.0407256
endogenous	RPE	ENSG00000104524	0.0246054
endogenous	RPE	ENSG00000104529	-0.0258857
endogenous	RPE	ENSG00000104549	0.0277653
endogenous	RPE	ENSG00000104611	0.0272531
[truncated: 9,975 more rows]

## Sheet: 293T-ORFome
datatype	cell_type	Name	term	decay_rate	std.error	statistic	p.value	conf.low	conf.high
orf-ome	293t	SpikeIN-1	time	0.0144433	0.00842763	1.71381	0.112253	-0.0039189	0.0328056
orf-ome	293t	SpikeIN-2	time	0.0159857	0.00892602	1.79091	0.0985457	-0.00346244	0.0354338
orf-ome	293t	SpikeIN-3	time	0.012347	0.00752257	1.64133	0.126658	-0.00404325	0.0287373
orf-ome	293t	SpikeIN-4	time	0.00208662	0.019694	0.105952	0.917371	-0.0408228	0.0449961
orf-ome	293t	CAGTTCAGCTACACACAGTAATTT	time	-0.0141072	0.0121186	-1.1641	0.267007	-0.0405113	0.0122969
orf-ome	293t	ACGTCGTCGTCGGAAGCTCCGACC	time	0.00272553	0.0144614	0.188469	0.853659	-0.0287832	0.0342342
orf-ome	293t	GGGTGATCCCACGCAGCTGAACCT	time	-0.0324643	0.0566161	-0.573411	0.576955	-0.15582	0.0908916
orf-ome	293t	CCTACGACCGATCGCTCAAAGTCC	time	-0.0320824	0.0499138	-0.642756	0.532472	-0.140835	0.0766704
orf-ome	293t	AGACATTCACGATCATTTAAGTCT	time	0.00468609	0.0235849	0.19869	0.845832	-0.046701	0.0560731
orf-ome	293t	CTACAAAATTAGTCGAGAGTACAG	time	-0.0231961	0.0201179	-1.153	0.271359	-0.0670293	0.0206371
orf-ome	293t	AATAAATTTCGAACCAGTGAATAT	time	0.000868	0.0198617	0.0437029	0.96586	-0.042407	0.044143
orf-ome	293t	GCGGCTCTTCTGGTCATCTGTGAC	time	-0.0167541	0.0358205	-0.467723	0.648363	-0.0948002	0.0612921
orf-ome	293t	TCTCGACACAAACAGACTTCAACG	time	-0.00672199	0.0359428	-0.187019	0.85477	-0.0850346	0.0715906
orf-ome	293t	CACCCCAAGATATTCTTCGATTAC	time	-0.0405281	0.025559	-1.58566	0.138801	-0.0962164	0.0151603
orf-ome	293t	CAAAAGTAGTTTCGTAATGAATAT	time	0.0934599	0.0508391	1.83835	0.0908791	-0.017309	0.204229
orf-ome	293t	TACGGGCAGCTAATTAATAGCCAA	time	-0.053296	0.0437331	-1.21867	0.246387	-0.148582	0.0419902
orf-ome	293t	GTATTTCCGCGAATCGGGTCGGAG	time	0.0194632	0.0241905	0.804581	0.436712	-0.0332434	0.0721698
orf-ome	293t	CAAAGTACCTTACTCCCGGAAGCT	time	-0.027245	0.0710421	-0.383504	0.708054	-0.182032	0.127543
orf-ome	293t	ATAAGGGATATTGAACAACTGAAC	time	0.0299391	0.0219631	1.36315	0.197864	-0.0179144	0.0777926
orf-ome	293t	TAGCTATATCGCCTAAGGGGTTCG	time	-0.0122388	0.0252517	-0.484673	0.636635	-0.0672576	0.0427799
orf-ome	293t	TCTAACTATCCCCAGTATTCAACG	time	-0.00317738	0.0272465	-0.116616	0.909093	-0.0625423	0.0561876
orf-ome	293t	CACTTTTCAGCTCGAAATTAAATC	time	0.0261856	0.023235	1.12699	0.281777	-0.024439	0.0768103
orf-ome	293t	GAAGCCGCTCACGTGTGTTCACCT	time	-0.0068294	0.0330717	-0.206503	0.839861	-0.0788865	0.0652277
orf-ome	293t	CAACATATCGTGCACATGACTGCC	time	0.0320797	0.0374586	0.856404	0.40855	-0.0495355	0.113695
orf-ome	293t	TCGCGGCCTCATCCCCCGAATAAA	time	-0.0772981	0.0660829	-1.16971	0.264825	-0.22128	0.0666842
orf-ome	293t	ACATGAAGGACGGCGCTCCTATCG	time	0.169432	0.0652382	2.59713	0.0233492	0.0272901	0.311574
orf-ome	293t	CACGGGTCACACGGCCGTGAAAAT	time	-0.0195399	0.0415057	-0.470776	0.646243	-0.109973	0.0708934
orf-ome	293t	CGAACACCGACTGTTCTGACATTC	time	0.0122024	0.0877363	0.13908	0.891694	-0.178959	0.203363
orf-ome	293t	TGGCAACCAATAACTTGAATACAA	time	-0.00280012	0.0382307	-0.0732427	0.94282	-0.0860976	0.0804973
orf-ome	293t	TGAGTTATTATACCGCAGATCAAG	time	-0.00189601	0.0382629	-0.0495523	0.961294	-0.0852637	0.0814717
orf-ome	293t	TGGGACGTCCGGAACGTATACCTT	time	-0.061272	0.0388149	-1.57857	0.140419	-0.145842	0.0232983
orf-ome	293t	TTAAAGCTTTTAAGCAAGACCAGA	time	-0.0141568	0.0329918	-0.429102	0.675452	-0.0860398	0.0577261
orf-ome	293t	CGATGGCCATGGACCAACTATTAC	time	0.0148784	0.065412	0.227457	0.823897	-0.127642	0.157399
orf-ome	293t	TGGCTGTGACAGCTATGTGAAGCG	time	0.0186362	0.021736	0.857387	0.408029	-0.0287226	0.065995
orf-ome	293t	TGCTCATTAACCGAGATGTATATA	time	0.0171662	0.109334	0.157008	0.87785	-0.221051	0.255384
orf-ome	293t	TGCATTCGATCGACAGGTTTTAAA	time	0.00501287	0.0256988	0.195063	0.848608	-0.0509799	0.0610057
orf-ome	293t	ATACCTGTGGGGGCCGCTACCCTT	time	-0.00489571	0.147475	-0.0331969	0.974063	-0.326216	0.316425
orf-ome	293t	ACACAGAAAAGCGGGGGTCCCGCA	time	0.0195126	0.0254737	0.76599	0.458485	-0.0359899	0.0750151
orf-ome	293t	AACTCACAACGTTCTGCATCCTTT	time	-0.00935192	0.0307539	-0.304089	0.766268	-0.0763588	0.057655
orf-ome	293t	AAAGAGACCTTCCCCTTGCTCTTT	time	-0.0503778	0.0610193	-0.825604	0.425138	-0.183327	0.0825719
orf-ome	293t	AGATTTTCATGCAACTTTTCTCGA	time	-0.121608	0.0985963	-1.23339	0.241043	-0.336431	0.0932147
orf-ome	293t	CAGAACAGTTGGTCTGCACCAGTT	time	-0.056919	0.037481	-1.51861	0.154758	-0.138583	0.024745
orf-ome	293t	GCTTTTGTGCCGCGGGAAGTTATG	time	0.0354576	0.0210705	1.6828	0.118227	-0.0104512	0.0813663
orf-ome	293t	GTTAACAGCGATTGTTTATCGAGC	time	0.0997039	0.0455274	2.18997	0.0490101	0.000508	0.1989
orf-ome	293t	TTGACTTTCGAGAACTGCCCGCTA	time	0.0391393	0.0445598	0.878355	0.396997	-0.0579481	0.136227
orf-ome	293t	AGCATTGAGACGCATTGAGGTAAC	time	0.000301	0.0216939	0.0138622	0.989168	-0.0469662	0.0475676
orf-ome	293t	GATCCTAATTTTCATGTTACCAGA	time	0.053515	0.040042	1.33647	0.206184	-0.033729	0.140759
orf-ome	293t	AGGATCCTGTACCCTAGTGACAAC	time	0.0128154	0.0444082	0.288583	0.777825	-0.0839417	0.109573
orf-ome	293t	GGGACCCTGAGTAAATATCACATT	time	0.0294726	0.0547026	0.538779	0.599892	-0.0897141	0.148659
orf-ome	293t	CAGTCTTAGCGTGCGCAGCCGCGG	time	0.0262797	0.0207111	1.26887	0.228548	-0.018846	0.0714054
orf-ome	293t	ACCGAATCCACTGAAATACCCCGT	time	-0.0111835	0.0256176	-0.436557	0.670184	-0.0669995	0.0446324
orf-ome	293t	TCTAAACGAACGCATCCCTGCCCT	time	0.0380246	0.0270059	1.40801	0.184503	-0.0208162	0.0968654
orf-ome	293t	AGCACGGCATAGAGCTACAACCCT	time	0.0143922	0.0399153	0.360569	0.724689	-0.0725758	0.10136
orf-ome	293t	GGCGTAGGCCCCCGCTTTAAAGTG	time	0.0566345	0.0478121	1.18452	0.259137	-0.0475391	0.160808
orf-ome	293t	CGGCGTACCTGTGTTTTGATTGAG	time	-0.109693	0.0810604	-1.35323	0.200927	-0.286308	0.0669223
orf-ome	293t	AGCCAGTACTCTATTCCGAAGGCA	time	0.0255782	0.0198806	1.28659	0.222503	-0.0177378	0.0688942
orf-ome	293t	CGTGTAGCACCTTCTGGCTCTCTA	time	0.0141214	0.0328684	0.429634	0.675075	-0.0574927	0.0857355
orf-ome	293t	GAGTGACTGTGTTGATCTTGACTA	time	0.0126657	0.0418725	0.302481	0.767464	-0.0785668	0.103898
orf-ome	293t	AACAGAGGGTGCTGCATACATATC	time	-0.105489	0.129724	-0.81318	0.431954	-0.388133	0.177155
orf-ome	293t	TAGTAAATATATTTCAGCAGTCTT	time	0.0645786	0.0843758	0.765369	0.458841	-0.11926	0.248418
orf-ome	293t	AATTCCCCCCCCAGACCGACGGGC	time	-0.0255428	0.0640949	-0.398515	0.69725	-0.165194	0.114108
orf-ome	293t	CTTCTATGCACGCCGCGCGACCAG	time	-0.0271446	0.0552102	-0.49166	0.63183	-0.147437	0.0931481
orf-ome	293t	TGGAGAAAAACCACCTATAAAAAA	time	0.0601385	0.0744518	0.807751	0.434954	-0.102078	0.222355
orf-ome	293t	TACAGAGCGCGACATTTACCCTTA	time	0.0441873	0.0429403	1.02904	0.323757	-0.0493717	0.137746
orf-ome	293t	CCTCCCCTCACACCTCGTCAAAAC	time	-0.00345029	0.0247078	-0.139644	0.891258	-0.057284	0.0503834
orf-ome	293t	ACACTATTTTGGCCCTCTGCAGTG	time	0.0159279	0.0257132	0.619445	0.547204	-0.0400963	0.0719521
orf-ome	293t	CGTTTTGCCATCTCACTTCACCTC	time	0.0427361	0.0309538	1.38064	0.192563	-0.0247064	0.110179
orf-ome	293t	GCTGCCGGGCAAATGATCGGATTC	time	-0.0214454	0.0185713	-1.15476	0.270668	-0.0619089	0.0190181
orf-ome	293t	CGCTACCAGCGGATCATGTATGCA	time	0.0237577	0.0274479	0.865555	0.403707	-0.0360462	0.0835616
orf-ome	293t	AATCTAACATGAGTGGTCACGTTG	time	0.0184522	0.0334123	0.552258	0.590909	-0.0543469	0.0912512
orf-ome	293t	CGGTGCCCTCCCTCCCTCCGATAA	time	-0.0451401	0.055226	-0.817371	0.429646	-0.165467	0.0751869
orf-ome	293t	TCGGATCCGGCAGAAAGACGTTCT	time	-0.0728704	0.046865	-1.5549	0.145936	-0.17498	0.0292396
orf-ome	293t	CTGAGTTCGTTCGTCTTATCAGGC	time	-0.0228669	0.0684478	-0.334079	0.744086	-0.172002	0.126268
orf-ome	293t	GCGCTGAGTGGGCAGAGTTCCATA	time	-0.0249777	0.0597488	-0.418045	0.683298	-0.155159	0.105204
orf-ome	293t	AAGCAACCACGATGACCGTACCTA	time	-0.0486394	0.0819655	-0.593413	0.563923	-0.227227	0.129948
orf-ome	293t	CAATGGGAACAACATCACCCATAG	time	-0.0425559	0.0334392	-1.27264	0.227253	-0.115414	0.0303019
orf-ome	293t	TTTCGGCCACACCAAGTTGAAAGT	time	-0.0472888	0.0487964	-0.969104	0.351621	-0.153607	0.0590295
orf-ome	293t	AGTTCAGTACTGAACTCTGTCGGA	time	-0.000341	0.0416265	-0.0082035	0.993589	-0.0910378	0.0903549
orf-ome	293t	GAGGCAGATTAAAGCATGGCATAC	time	0.0257846	0.0237767	1.08445	0.299473	-0.0260203	0.0775895
orf-ome	293t	CATGAAACAGTCTTTCAGGAAGAT	time	-0.0109919	0.0207947	-0.528591	0.606728	-0.0562997	0.0343159
orf-ome	293t	AGTACCGCGTCTGTCCTGGATTCA	time	0.0940022	0.0814094	1.15468	0.270697	-0.0833738	0.271378
orf-ome	293t	ATAAGTGTGGCGTTGAGGTACCAC	time	-0.0522897	0.038464	-1.35944	0.199004	-0.136096	0.0315162
orf-ome	293t	CATGCGACGACGTCGATGGTGAAG	time	-0.000553	0.0475109	-0.0116469	0.990899	-0.104071	0.102964
orf-ome	293t	AATTATTTCTCCATCCCTTTTCCC	time	-0.00421758	0.0259918	-0.162266	0.873797	-0.0608488	0.0524136
orf-ome	293t	TTTTAGATCCCGGACCTCACGACG	time	0.0526103	0.0318123	1.65377	0.124075	-0.0167027	0.121923
orf-ome	293t	TTCTTAGGTGGAGGGTGAGCGTAC	time	0.0149667	0.071513	0.209286	0.837736	-0.140847	0.17078
orf-ome	293t	CCACTCATTTAACGTTGCCGGTAC	time	0.0434054	0.03145	1.38014	0.192714	-0.0251183	0.111929
orf-ome	293t	GACGCTGTGCCAATAAGTTACAGT	time	0.0280189	0.0292022	0.959479	0.356251	-0.0356073	0.0916451
orf-ome	293t	CAATCCCTTATATCTCACTTAATC	time	-0.0127473	0.0821253	-0.155218	0.87923	-0.191683	0.166188
orf-ome	293t	GGGCATGATAGTAGCACCACATAC	time	-0.00834613	0.0327117	-0.255142	0.802934	-0.0796189	0.0629266
orf-ome	293t	CACGAACCCGCCGATTCTACGGTC	time	-0.0312985	0.0258102	-1.21264	0.2486	-0.087534	0.0249371
orf-ome	293t	TCGAATGTTGACTGGTGAAGTTAT	time	0.0603882	0.0345579	1.74745	0.106075	-0.014907	0.135683
orf-ome	293t	CCCGATTCGAGTGACTGTACACAT	time	0.0354262	0.0873314	0.405653	0.692137	-0.154853	0.225705
orf-ome	293t	TCGAAGCCCTAATCGTCAAGTCCT	time	0.0047883	0.0664484	0.0720604	0.943741	-0.13999	0.149567
orf-ome	293t	GCTGACTAAAGAAACCACTCAGTG	time	0.0122946	0.0472751	0.260065	0.799222	-0.090709	0.115298
orf-ome	293t	ACGAACGGCGAAGTCCAAAGCAAG	time	-0.0271104	0.059739	-0.453813	0.658061	-0.157271	0.10305
orf-ome	293t	AAATTTTAGCTTCAAAAGTCAAGT	time	-0.0562639	0.0578495	-0.972591	0.349954	-0.182307	0.0697793
orf-ome	293t	TCACACTCCGTCTTATAAACCGCG	time	0.122549	0.0818897	1.49652	0.160351	-0.0558731	0.300972
orf-ome	293t	TGCAGCAACGGCACACAACTATCC	time	-0.075162	0.0353788	-2.12449	0.0550925	-0.152246	0.00192175
orf-ome	293t	TGTTAACTCACACGTAGACCCCCC	time	-0.0142973	0.0192512	-0.742671	0.47197	-0.0562422	0.0276475
orf-ome	293t	GTGTTCCGCACACAATCCACAATC	time	0.042222	0.0259102	1.62955	0.129147	-0.0142315	0.0986756
orf-ome	293t	CCTCGATACTTAAATCTGTCCCAA	time	0.0264041	0.0422039	0.625633	0.543271	-0.0655502	0.118358
orf-ome	293t	GCTCCTCCCCAGGGTTGCAGGGTG	time	0.163959	0.0797182	2.05674	0.062128	-0.00973162	0.33765
orf-ome	293t	TATAGTTTGTCCTTGCTAAACACC	time	0.015627	0.0817209	0.191224	0.851547	-0.162427	0.193681
orf-ome	293t	AATCGATTTAACGGTTTTTATCAT	time	0.00867436	0.0520918	0.166521	0.87052	-0.104824	0.122173
orf-ome	293t	AGATTATGACGAGTAGCCTTGCAA	time	-0.134698	0.066383	-2.02911	0.0652307	-0.279334	0.0099378
orf-ome	293t	ATCTAAGACTAACAGACATACCGA	time	0.0380034	0.0460446	0.825362	0.425271	-0.0623191	0.138326
orf-ome	293t	GCTACCTTGAACTAATTTCCGACC	time	-0.0401984	0.0722872	-0.556092	0.588367	-0.197699	0.117302
orf-ome	293t	ATGAAAATTGTCTACATCACGGCC	time	-0.105596	0.126167	-0.836959	0.418972	-0.38049	0.169297
orf-ome	293t	GTTACTATGCTCCACCTTTGTCGC	time	0.00951462	0.0347865	0.273515	0.789108	-0.0662786	0.0853079
orf-ome	293t	ACGCAACCCTAAACCTTGACGACC	time	0.0723972	0.0296541	2.44139	0.0310785	0.00778661	0.137008
orf-ome	293t	GCCGACTTGCTCCATGATGCAGCT	time	0.0496282	0.0250374	1.98217	0.0708346	-0.00492354	0.10418
orf-ome	293t	CCCAGATCAATTAATGCCCGAAAA	time	-0.154317	0.0677558	-2.27755	0.041863	-0.301944	-0.0066902
orf-ome	293t	CATTCCTGGTCCTATTTTAATCTA	time	-0.0235863	0.0319694	-0.737779	0.474829	-0.0932416	0.0460689
orf-ome	293t	TCAGTGGTCCACAATCTCCCAAAA	time	0.0107434	0.0185022	0.580656	0.572216	-0.0295694	0.0510562
orf-ome	293t	GTAGGCTTTGACCCCCACGAAAGC	time	-0.025073	0.0376788	-0.665441	0.518355	-0.107168	0.0570221
orf-ome	293t	CTCCACTCTCCGCGAGAGATAGTC	time	0.0324844	0.0465517	0.697814	0.498592	-0.068943	0.133912
orf-ome	293t	CTGCCTAGGAAATTGTCTGGTGCC	time	-0.0240256	0.0240495	-0.999005	0.337511	-0.076425	0.0283738
orf-ome	293t	TACCCTACAAAATTATAGCACTGC	time	0.092051	0.0631041	1.45872	0.170317	-0.045441	0.229543
orf-ome	293t	CCCGTGTTCCGTCTATGTGAAATA	time	0.0262221	0.0218468	1.20027	0.253193	-0.021378	0.0738223
orf-ome	293t	GTAACACAAGCCAGGGTTCCTGGT	time	-0.162342	0.0861661	-1.88406	0.0840074	-0.350081	0.025398
orf-ome	293t	CTGTCATCTCTGGACGTGGCCGCT	time	0.0355231	0.115777	0.306824	0.764236	-0.216733	0.287779
orf-ome	293t	GCCGGTTTATTAATATTCTCTACG	time	-0.00321549	0.0284006	-0.113219	0.911729	-0.0650952	0.0586642
orf-ome	293t	CTTAGACTTTTCCGTTACACGCTG	time	-0.0559687	0.0769496	-0.727342	0.480967	-0.223627	0.11169
orf-ome	293t	TGTCCCCTCAAAAGGAAGTCTGAT	time	0.00112386	0.07688	0.0146184	0.988577	-0.166383	0.168631
orf-ome	293t	CTTGTTGACGTACAAACAAGAGTA	time	0.0255681	0.0746423	0.342542	0.737869	-0.137064	0.1882
orf-ome	293t	TGGCGGGTGCACAAAGTCTATTCA	time	-0.00668037	0.0414081	-0.16133	0.874518	-0.0969009	0.0835401
orf-ome	293t	GCCAACGTGTCCGATCGTTCCCAA	time	0.00554559	0.0750267	0.0739148	0.942296	-0.157924	0.169015
orf-ome	293t	GATTCCGCGCAGTGTCTGTAAGAA	time	0.079507	0.0703579	1.13004	0.280543	-0.0737897	0.232804
orf-ome	293t	AGAACCAATAGTGGCGAAGCCTTA	time	-0.0239204	0.0270107	-0.885587	0.393241	-0.0827717	0.034931
orf-ome	293t	ACGACTCGGCGATACTTCCACAAC	time	0.0295072	0.046362	0.636451	0.536434	-0.071507	0.130521
orf-ome	293t	AATGCTAGACATCCAAGGCAATTT	time	0.00948579	0.0229097	0.414051	0.686141	-0.0404302	0.0594018
orf-ome	293t	CCCTCACACCACGGATTGAGCCTG	time	0.0191788	0.0288765	0.664166	0.519142	-0.0437378	0.0820954
orf-ome	293t	GTATGCGCAGGCTGAAACTACCAT	time	0.00363156	0.0566136	0.0641465	0.94991	-0.119719	0.126982
orf-ome	293t	TCTGAAACATAATAAAATAAAGTG	time	0.131418	0.0734257	1.78981	0.0987301	-0.0285628	0.291399
orf-ome	293t	AGTCAGCGCTCAGCAAAGTGTCGT	time	-0.0954058	0.0958524	-0.995341	0.339218	-0.30425	0.113439
orf-ome	293t	GAACCCACTTTGATGTCGATGGCT	time	0.0267122	0.0477363	0.559579	0.58606	-0.0772962	0.130721
orf-ome	293t	ACTGTCTCGCGGTTATAGCTTGTA	time	0.00968989	0.0914442	0.105965	0.917361	-0.18955	0.20893
orf-ome	293t	CTACCACTCGGCATGCCGGGTATG	time	0.0581922	0.0292443	1.98987	0.0698857	-0.00552561	0.12191
orf-ome	293t	AAAAGGGCACCCCGTTGTGATCCC	time	-0.0825116	0.0524207	-1.57403	0.141464	-0.196726	0.0317033
orf-ome	293t	ATGTCAGCGCTCGATCTGCAATCT	time	0.014581	0.035693	0.408512	0.690093	-0.0631872	0.0923493
orf-ome	293t	TAGGTCGTCCAGTCTCACTACCAA	time	-0.0217926	0.0444771	-0.489975	0.632987	-0.1187	0.0751146
orf-ome	293t	TCATCAGCGCGCATCTGGCAGTGC	time	0.0773559	0.087098	0.888148	0.391916	-0.112414	0.267126
orf-ome	293t	GGAGTACAACATTTCGGGTCCGAA	time	-0.0475795	0.0413169	-1.15158	0.271923	-0.137601	0.0424422
orf-ome	293t	ACCAGTGCAGTTCTATCGAGTATT	time	0.0144337	0.0469494	0.307432	0.763785	-0.0878602	0.116728
orf-ome	293t	CAGCTGTCGGACACTTCTATCACC	time	-0.0240413	0.0681102	-0.352977	0.730228	-0.172441	0.124358
orf-ome	293t	AGGCTCCAGTCGACTTCTCCCACC	time	0.0547665	0.0213107	2.56991	0.0245497	0.00833454	0.101199
orf-ome	293t	TTCCCCTCTGTATCACCCTATCTA	time	0.0125984	0.050389	0.250022	0.806799	-0.0971897	0.122386
orf-ome	293t	TTTCGACACCTCCACATTCTTAGT	time	0.120627	0.0454023	2.65684	0.0209131	0.0217035	0.21955
orf-ome	293t	CAGCGGCAAACTCAGCTGAACCGA	time	-0.0828432	0.0579621	-1.42927	0.178441	-0.209132	0.0434453
orf-ome	293t	TGTTTTTCCAGAATCTCGGCATTG	time	-0.0285824	0.0431907	-0.661771	0.520623	-0.122687	0.065522
orf-ome	293t	GATTACCTTCAGGCTCCGGTCCCC	time	0.0236822	0.0530056	0.446786	0.662986	-0.0918071	0.139171
orf-ome	293t	AAATCACCTGGGAAAGCCTAACTT	time	0.0415154	0.0529109	0.784628	0.447885	-0.0737676	0.156798
orf-ome	293t	TGGGGGCTCTTGACCGAATGAGAG	time	0.185597	0.0578225	3.20977	0.00749537	0.0596126	0.311581
orf-ome	293t	AGGAAAGAGTACTACGAAAGAAGG	time	0.125874	0.0675593	1.86316	0.0870884	-0.0213255	0.273073
orf-ome	293t	ATTTCATTAGGAGGGTGTCATCGA	time	0.0189863	0.0652964	0.290771	0.776191	-0.123282	0.161255
orf-ome	293t	CCAGCAATTCATGAAATTGACCTA	time	0.0128792	0.104857	0.122826	0.904278	-0.215585	0.241344
orf-ome	293t	CATTGACCAAATGTATTGTGCGCG	time	0.101777	0.0486092	2.09378	0.0581837	-0.00413334	0.207687
orf-ome	293t	TTGCTTCATATCGACTCGACAAAG	time	0.0148913	0.0370659	0.401752	0.69493	-0.0658684	0.095651
orf-ome	293t	GCTTTGTGTAGGTATACCCTTCGC	time	0.00740986	0.0507571	0.145987	0.886355	-0.10318	0.118
orf-ome	293t	TTAAATTAAAGATGGAAGACGGAA	time	0.0529376	0.0852442	0.621011	0.546208	-0.132794	0.238669
orf-ome	293t	CAAACCACCATAATATAATTTTTC	time	-0.0337098	0.114501	-0.294406	0.773479	-0.283187	0.215767
orf-ome	293t	CCAATTTCGTGTACGTATAGGACA	time	0.0233927	0.0184329	1.26907	0.228478	-0.0167692	0.0635546
orf-ome	293t	TGAGAACACATCCGGTCGACACGT	time	0.0188874	0.0587477	0.3215	0.753363	-0.109113	0.146888
orf-ome	293t	GTTGTTAATTAATCCACACCCTTG	time	0.0445198	0.0551652	0.807027	0.435355	-0.0756749	0.164714
orf-ome	293t	TTACTTACACAGAGGATGACCTCC	time	-0.0520718	0.0329332	-1.58113	0.139832	-0.123827	0.0196835
orf-ome	293t	TCCCCGATCTGACCCCAGTGAAGC	time	-0.0617705	0.0193019	-3.20022	0.00762939	-0.103826	-0.0197152
orf-ome	293t	TCAATCCGACATCGTTCGTCCGCT	time	-0.0211947	0.0347556	-0.609821	0.553353	-0.0969206	0.0545312
orf-ome	293t	GGACAATCAATGTACAAGGCACCC	time	-0.0489809	0.053544	-0.914779	0.378323	-0.165643	0.0676814
orf-ome	293t	CGCCTCGGACTAACTGACTCCGAT	time	0.0707655	0.0974287	0.726331	0.481564	-0.141513	0.283044
orf-ome	293t	GCAGGGGGAGTTCGGTCCGTCCTT	time	0.0405734	0.0273403	1.48402	0.16359	-0.0189959	0.100143
orf-ome	293t	AATTGTTGAGCTTCTATCTGGTTC	time	0.200521	0.0691412	2.90017	0.0133222	0.0498753	0.351167
orf-ome	293t	GTCCGCCGTGTGTGCGCATTAACA	time	-0.00212491	0.0294256	-0.072213	0.943622	-0.0662379	0.061988
orf-ome	293t	CTGGGAGCCTCGTGGGTCATTAAC	time	-0.00640527	0.0323055	-0.198272	0.846152	-0.0767929	0.0639824
orf-ome	293t	TAGGCTAACGAATTTCATACGTCC	time	0.00332981	0.0244876	0.135979	0.894092	-0.0500242	0.0566838
orf-ome	293t	CAAAATATTAAAACTGATCGTATT	time	0.0459875	0.0498225	0.923028	0.374179	-0.0625663	0.154541
orf-ome	293t	CGATTGACTCTCGGGAACACATTG	time	-0.00300329	0.0182462	-0.164598	0.872	-0.0427583	0.0367518
orf-ome	293t	CGACATTGCACCTGTACTAGGGAG	time	-0.00474426	0.0465848	-0.101841	0.920565	-0.106244	0.0967553
orf-ome	293t	ATCAGACACGCCTATCCTACGAGG	time	0.0125648	0.0967446	0.129877	0.898816	-0.198223	0.223353
orf-ome	293t	GTTATCTTATAACGAACTAGGTGT	time	0.103326	0.0391508	2.63917	0.0216068	0.0180234	0.188628
orf-ome	293t	TCCAACGCAGCACACTCACTGTGG	time	0.113351	0.0661768	1.71285	0.112433	-0.0308356	0.257538
orf-ome	293t	TGTCGCACCGGAAGCGTACAAGAA	time	0.0158482	0.0439349	0.36072	0.724579	-0.0798778	0.111574
orf-ome	293t	TGAGTGTGCCCTCCTCGTCATATT	time	-0.0934762	0.0615948	-1.5176	0.15501	-0.22768	0.0407272
orf-ome	293t	GAGCCCCCCTTACTCATTTCCTCC	time	0.123683	0.0619198	1.99747	0.0689607	-0.0112289	0.258594
orf-ome	293t	TACCTGGACCTTACGTCGGACTGC	time	-0.0210116	0.0207585	-1.01219	0.331421	-0.0662404	0.0242173
orf-ome	293t	AAGTGGGAGAGTAAGTGCCTGGTC	time	0.0259577	0.06044	0.429478	0.675185	-0.10573	0.157645
orf-ome	293t	GCTGCAATGAATCTATTGGTGTCC	time	-0.0731316	0.134265	-0.54468	0.595951	-0.365671	0.219407
orf-ome	293t	GTTGCCGATGGCTGCTATGAGATT	time	0.0242613	0.0432291	0.561227	0.584971	-0.0699267	0.118449
orf-ome	293t	GGTGTCTAATCGGGGCTCTAGGGC	time	-0.0724272	0.0255517	-2.83454	0.0150485	-0.128099	-0.0167549
orf-ome	293t	GTAGAGTCACTGCCTTGTCCTAGG	time	-0.0811381	0.107387	-0.755567	0.464482	-0.315114	0.152838
orf-ome	293t	AGAGCGCAATACTCACCCAACCTC	time	-0.0200535	0.0249832	-0.80268	0.437769	-0.0744874	0.0343803
orf-ome	293t	AATCAACGCCCTTTTACGAGTGAT	time	0.0398452	0.0341205	1.16778	0.265575	-0.034497	0.114187
orf-ome	293t	GCGTAAATTTGTGCATGGCCCGAT	time	-0.00898453	0.044677	-0.2011	0.843989	-0.106327	0.0883583
orf-ome	293t	CGAATCCACAATAGTACATGTCTA	time	0.0263575	0.0339693	0.775921	0.452818	-0.0476553	0.10037
orf-ome	293t	CGCCATGACTAAAGCATGAGAATC	time	-0.018597	0.052815	-0.352116	0.730858	-0.133671	0.096477
orf-ome	293t	CACGCCAAAGAAACCTCGAAGCTG	time	0.0156172	0.0932199	0.167531	0.869743	-0.187492	0.218726
orf-ome	293t	AATCAGTGCATCGAGCAACCATTA	time	-0.020151	0.0428425	-0.47035	0.646538	-0.113497	0.0731948
orf-ome	293t	CCTCACAGTACTTGCCATCCTGAC	time	0.00541884	0.0480163	0.112854	0.912012	-0.0991997	0.110037
orf-ome	293t	AGTTTCCCTGTGCACATACCGTTG	time	0.0426381	0.0201572	2.11528	0.0560034	-0.00128067	0.0865568
orf-ome	293t	TAATAAAACCAACACCAACCGGAC	time	0.0399994	0.0419113	0.954381	0.358722	-0.0513175	0.131316
orf-ome	293t	CTTGAGGTAACTACCAGAGTAATG	time	-0.0185414	0.036989	-0.501269	0.62525	-0.0991335	0.0620506
orf-ome	293t	ACTCCATTCTCACCCTCTGCATTC	time	0.0020607	0.0355971	0.0578896	0.954789	-0.0754986	0.07962
orf-ome	293t	TTTGCAATAAGATCTTTCACCTAA	time	0.00752297	0.0226262	0.33249	0.745256	-0.0417752	0.0568212
orf-ome	293t	AGCAAGGGCTTCCCGTTAATATTT	time	0.0582701	0.0609445	0.956117	0.357879	-0.0745166	0.191057
orf-ome	293t	ATGAACCCCCCCATTTCGCTGGCA	time	-0.0535113	0.0733082	-0.72995	0.479429	-0.213236	0.106213
orf-ome	293t	GAATACTCTCGTCTGTTGGCCTCG	time	0.0109296	0.0451336	0.24216	0.812745	-0.0874081	0.109267
orf-ome	293t	TTAAGTCTTAATGGCGCGCGCACT	time	0.031592	0.0354623	0.890862	0.390515	-0.0456737	0.108858
orf-ome	293t	TATCGCCGTCTTAATTCACTTTTT	time	0.101131	0.0584796	1.72934	0.109363	-0.0262852	0.228547
orf-ome	293t	GACGATGCTGCTGGTGATGGACGC	time	-0.020184	0.0522797	-0.386078	0.706197	-0.134092	0.0937236
orf-ome	293t	CTTTTGATGAGCCCTCTAACCAAT	time	-0.0288462	0.0370023	-0.779579	0.450741	-0.109467	0.0517748
orf-ome	293t	AGTCACTTATCTGTCATGAAACTC	time	-0.0195988	0.024533	-0.798876	0.439888	-0.0730517	0.033854
orf-ome	293t	ATCTGTCATATTCATTACAGTATA	time	0.0180147	0.0382167	0.471384	0.645821	-0.0652523	0.101282
orf-ome	293t	TGCCGCCATTGTCGAGCCAGGACA	time	0.0519135	0.0359637	1.4435	0.174475	-0.0264447	0.130272
orf-ome	293t	GGAACCCCAGGCTCATAACAACAT	time	0.00990269	0.0407179	0.243203	0.811956	-0.0788139	0.0986193
orf-ome	293t	CGTGCTACTTGCGGGATTTATGAC	time	0.0675989	0.0382039	1.76942	0.102206	-0.0156402	0.150838
orf-ome	293t	CTGACAAAAATGTACAGTCACAAC	time	-0.0197495	0.0395631	-0.499189	0.626672	-0.10595	0.0664511
orf-ome	293t	CACCGACAGTTACGCGATTAAATA	time	0.0633418	0.0553357	1.14468	0.274659	-0.0572243	0.183908
orf-ome	293t	AACACTTAGCGCTCAAGGTAGGTC	time	-0.0038407	0.0602054	-0.0637933	0.950185	-0.135017	0.127336
orf-ome	293t	ACAAGAGCTTCAGTGTATAGTATA	time	0.0357341	0.0589082	0.606605	0.555416	-0.092616	0.164084
orf-ome	293t	TGGCACAGAGCTTCTTTAACATAT	time	0.110711	0.0854267	1.29597	0.219358	-0.0754183	0.296839
orf-ome	293t	TATAGGATCCGCAGTTGCTCCGTT	time	0.0404434	0.0370724	1.09093	0.296725	-0.0403305	0.121217
orf-ome	293t	GGCCTTTACCAAAGGGCGGACCTG	time	-0.0302745	0.0292497	-1.03503	0.321061	-0.0940042	0.0334552
orf-ome	293t	ATCACATGGAGAGCAATGTTGACC	time	-0.096497	0.05126	-1.8825	0.0842332	-0.208183	0.0151889
orf-ome	293t	CACGTACTCACAGTCCTTGGCTAC	time	-0.0175721	0.0138748	-1.26647	0.229375	-0.0478026	0.0126585
orf-ome	293t	TTGTCTTCTATTATGAGTTGCGTA	time	-0.036137	0.0577915	-0.6253	0.543483	-0.162054	0.0897798
orf-ome	293t	GACAACGTCTGGAAGTTCCATGGT	time	-0.0242332	0.0453615	-0.534224	0.602944	-0.123067	0.074601
orf-ome	293t	GAACAATTCTCCAATCTTCAAACA	time	0.0105376	0.0343307	0.306943	0.764148	-0.0642626	0.0853377
orf-ome	293t	AATCATGCAATTTGTCCAGCTTAT	time	-0.0242552	0.0209385	-1.1584	0.269236	-0.0698763	0.0213659
orf-ome	293t	CAAATAGACCACTTGCACTGCATC	time	0.0178655	0.0551471	0.323961	0.751544	-0.10229	0.138021
orf-ome	293t	AGATCCCTGCCGCGAGGGTCTTTC	time	0.00137473	0.0832688	0.0165095	0.987099	-0.180052	0.182802
orf-ome	293t	CCCGAATCGCAACTCCATCCGTGA	time	0.112309	0.075498	1.48757	0.162663	-0.0521872	0.276805
orf-ome	293t	GAACCAGTCCTCTACACTAACCAT	time	0.000177	0.0771562	0.00229936	0.998203	-0.167931	0.168286
orf-ome	293t	ATTCCGCACTGTTCGGGGCTGCGC	time	-0.0225173	0.0210988	-1.06723	0.306868	-0.0684877	0.0234531
orf-ome	293t	ATATGCAGTGAATTAAGGCGATCA	time	-0.0817206	0.0513872	-1.59029	0.137754	-0.193684	0.0302424
orf-ome	293t	AGCATCCATTGGGCTCACCCTTAG	time	0.0245024	0.0283149	0.865355	0.403813	-0.0371904	0.0861952
orf-ome	293t	GTGATTGTGCCGATCTCTATTATC	time	-0.0574408	0.110967	-0.517639	0.614119	-0.299217	0.184335
orf-ome	293t	CTCCGTAATGCCCAGTGACCTATA	time	0.0457878	0.0316112	1.44847	0.173108	-0.023087	0.114663
orf-ome	293t	CCGAGCACGTTACTACTGACTCCG	time	0.00538141	0.0638367	0.0842996	0.934208	-0.133707	0.14447
orf-ome	293t	ACGAGACCGGTATGCGCCATTAGG	time	0.0388562	0.0557709	0.696711	0.499258	-0.0826581	0.16037
orf-ome	293t	TCAAAACGGTCCGAGTCCCTACCG	time	0.0432168	0.0651255	0.663592	0.519497	-0.0986795	0.185113
orf-ome	293t	AACAACTTCACCACCTTTAGTTCA	time	-0.104468	0.0570938	-1.82976	0.0922256	-0.228865	0.0199288
orf-ome	293t	AACCCTATGTGGACAAATTCACGT	time	0.0733638	0.0775111	0.946495	0.362567	-0.0955183	0.242246
orf-ome	293t	TACGTCAAACCCCTGGACCTTCGC	time	-0.0332637	0.0441419	-0.753562	0.465641	-0.129441	0.0629133
orf-ome	293t	AGCAGTTTCAACGATAGCCTATCT	time	0.0341675	0.024655	1.38582	0.191016	-0.0195512	0.0878861
orf-ome	293t	AAGGACGGCCAGCCGTTGAGTTGG	time	0.0347097	0.0179137	1.93761	0.0765618	-0.00432084	0.0737403
orf-ome	293t	ATATTGGCCCAATTCGGGAGCGCC	time	0.00702924	0.0411175	0.170955	0.867108	-0.0825582	0.0966167
orf-ome	293t	ACTGTCAGATTCACTGTCAACTTC	time	-0.0279248	0.046108	-0.605639	0.556036	-0.128386	0.072536
orf-ome	293t	GTACACCCTACCGTCGCATACGAC	time	0.0981443	0.0301345	3.25687	0.00686835	0.0324868	0.163802
orf-ome	293t	ATCTTAGTCCGCTCACGATCATAT	time	0.0608504	0.032294	1.88426	0.0839778	-0.00951228	0.131213
orf-ome	293t	CGCATGCCTGCGATCATAACATCA	time	0.0562961	0.0613811	0.917157	0.377125	-0.0774418	0.190034
orf-ome	293t	AGACTGCATATGTGTCTTGTAGGT	time	0.0449583	0.0935331	0.480667	0.639397	-0.158833	0.24875
orf-ome	293t	GTTGCCGCCCGCTGCGTATAACAG	time	-0.214019	0.0507681	-4.21562	0.00119818	-0.324633	-0.103405
orf-ome	293t	CCGAGACCGTTCAATCCATCCATT	time	-0.0357155	0.0462895	-0.771569	0.455296	-0.136572	0.0651406
orf-ome	293t	AACATTAGGAAAGAACCCCCACCC	time	-0.00724684	0.0550906	-0.131544	0.897525	-0.127279	0.112785
orf-ome	293t	AGTGCCGTTTTCCCGCACTAACAA	time	-0.0812029	0.0767009	-1.0587	0.310584	-0.24832	0.0859139
orf-ome	293t	TTGATGTGGACATAAGTCAACGGT	time	-0.0152885	0.0220964	-0.6919	0.502169	-0.0634324	0.0328554
orf-ome	293t	CGCTTCAAGTTGGCAAACACGCTG	time	0.0179512	0.0241423	0.743559	0.471452	-0.0346504	0.0705528
orf-ome	293t	TCGAAATAAGCCCCTAAACTCACG	time	0.0277266	0.0332164	0.834727	0.420179	-0.0446456	0.100099
orf-ome	293t	GCACGGCCCGTAGCCCTATCGCCC	time	0.141509	0.0722698	1.95807	0.0738813	-0.0159533	0.298972
orf-ome	293t	CCAGACCCTGCGCAATTGAGCCTG	time	0.0261462	0.0458217	0.570606	0.578795	-0.0736907	0.125983
orf-ome	293t	AAAGCCTCCTACGCGCTTTTGAAG	time	0.0329411	0.0256411	1.2847	0.223143	-0.0229261	0.0888082
orf-ome	293t	TGAAGTCTTTTAAGCCCCAGCCGT	time	-0.0188866	0.0324784	-0.581512	0.571657	-0.0896508	0.0518777
orf-ome	293t	GACAACTTTTGTCCTCCGTTCTGC	time	0.108137	0.114101	0.947734	0.36196	-0.140467	0.356742
orf-ome	293t	CGATCATCGCACGGGACACGTACT	time	-0.0084474	0.022671	-0.372609	0.715938	-0.0578432	0.0409484
orf-ome	293t	CTCATATTAGCACCATTCCCCTCA	time	-0.0432164	0.0472618	-0.914404	0.378512	-0.146191	0.0597583
orf-ome	293t	TGTTAGGGGCCCGTGTCCCGTCCA	time	0.0413915	0.0322763	1.28241	0.223918	-0.0289325	0.111715
orf-ome	293t	ATCGGCGGCAGAAGAATAGTAGGG	time	0.0343628	0.0214058	1.6053	0.134406	-0.0122765	0.0810021
orf-ome	293t	AGGATTCGATTCTACTGTTAGTTG	time	0.013884	0.0398844	0.348107	0.73379	-0.0730167	0.100785
orf-ome	293t	GCTTTGTCCAGGTGACGATCGGTT	time	-0.00702145	0.042415	-0.165542	0.871274	-0.0994359	0.085393
orf-ome	293t	TCAACTGCCCGGGCTAAAATCAGC	time	-0.107409	0.0601511	-1.78565	0.0994306	-0.238467	0.0236492
orf-ome	293t	TACATACAGACCTACACGTAGACC	time	0.02971	0.0170914	1.7383	0.107724	-0.00752895	0.066949
orf-ome	293t	CATCTCTTCCAATATTACACACAT	time	-0.0297497	0.0322033	-0.923807	0.37379	-0.0999147	0.0404154
orf-ome	293t	ACGTGGGATAATGCGCGGCGTATT	time	-0.0353883	0.0390372	-0.906529	0.382498	-0.120443	0.0496664
orf-ome	293t	TTAGATGAATCCGCTCATATCGTA	time	-0.00954675	0.0245686	-0.388575	0.704397	-0.0630772	0.0439837
orf-ome	293t	CCGGCTATGAACAGCAGTTCACGA	time	-0.13595	0.0639072	-2.1273	0.0548179	-0.275191	0.00329203
orf-ome	293t	TAGCCGCAGAATAACATTGTTGTC	time	0.00391284	0.0203388	0.192383	0.85066	-0.0404016	0.0482273
orf-ome	293t	ATCTTCTCATTATAATACCATTGG	time	0.0135666	0.0147382	0.920503	0.375444	-0.0185452	0.0456784
orf-ome	293t	TTCTAACCCCTTTGTAGACCAATG	time	-0.0431935	0.0491644	-0.878553	0.396895	-0.150314	0.0639266
orf-ome	293t	TTAATAGTTGTAGCCACCCTTCGC	time	0.0823269	0.0180656	4.55711	0.000658	0.0429654	0.121688
orf-ome	293t	TCCCTAGAATGCAATACTATTATC	time	0.0458993	0.0218462	2.10102	0.0574409	-0.00169951	0.0934982
orf-ome	293t	AACTACCCGAAGAAGGGTCCCAAG	time	0.0453885	0.0664822	0.682717	0.507751	-0.0994637	0.190241
orf-ome	293t	CCTCGACGATCTGCGTACGAATCA	time	0.00635048	0.0286004	0.222042	0.828015	-0.0559644	0.0686654
orf-ome	293t	TACCTGACGTGATTCTTATCCACA	time	-0.00874834	0.026491	-0.330238	0.746914	-0.0664673	0.0489706
orf-ome	293t	GACGCACCACACCATATTGAGGCA	time	0.0211713	0.0517645	0.408993	0.68975	-0.0916139	0.133956
orf-ome	293t	ATACTCGCAATGAAACTCCGACGA	time	-0.00579983	0.105046	-0.0552122	0.956878	-0.234676	0.223076
orf-ome	293t	ACCCCGAAGCTGAAGCGCATACTA	time	-0.0305376	0.0258019	-1.18354	0.259511	-0.0867551	0.0256799
orf-ome	293t	GGGATACTACGCTTCATATCTGCT	time	0.0424368	0.0210853	2.01262	0.0671501	-0.00350417	0.0883778
orf-ome	293t	CAGGCGTGAATACCGGCTGCGCGC	time	-0.157549	0.112945	-1.39492	0.188324	-0.403636	0.0885373
orf-ome	293t	CATCTGCCAGATGTTGCAATTGAT	time	-0.00655241	0.0154583	-0.423878	0.679154	-0.0402331	0.0271282
orf-ome	293t	TTGATACAAGTTGGTTCCTGGCAG	time	0.0421344	0.0429153	0.981804	0.345577	-0.05137	0.135639
orf-ome	293t	GCCAACTGTGGCAGTGGAGCTGGG	time	-0.00410697	0.0225149	-0.182411	0.858305	-0.0531628	0.0449488
orf-ome	293t	GATCCATCCTAGTGGCTCACGGAC	time	0.00849374	0.0377519	0.224988	0.825774	-0.0737605	0.090748
orf-ome	293t	CAGGCACCACGTCTACAAGCTCCA	time	-0.00319795	0.0856764	-0.0373259	0.970839	-0.189871	0.183475
orf-ome	293t	CCAGCGGACGCTTTCATTTAGCGC	time	-0.0121355	0.0115075	-1.05457	0.312391	-0.0372083	0.0129372
orf-ome	293t	CGCGGGCGGCACTGTACAGTGTGG	time	-0.0190464	0.0482309	-0.394901	0.699846	-0.124132	0.0860397
orf-ome	293t	GACAGGCTGAGTGCTACTGTGTTA	time	-0.00996281	0.016343	-0.609606	0.55349	-0.0455712	0.0256456
orf-ome	293t	GACAACGGATGCTCATCTCATCGC	time	-0.0888305	0.112758	-0.787795	0.4461	-0.33451	0.156849
orf-ome	293t	TAAATAGTGGTCGTTCTTAACGTT	time	-0.00742765	0.0297006	-0.250084	0.806752	-0.0721398	0.0572845
orf-ome	293t	AGGCGGTTCTCTCTCTTGTTGGCC	time	-0.0115986	0.0969804	-0.119597	0.906781	-0.222901	0.199704
orf-ome	293t	AAATATTTCAAATTACCGGAGTTA	time	-0.027567	0.0236821	-1.16404	0.267028	-0.0791659	0.0240319
orf-ome	293t	GGTCCATACGCCGCTCTGTGTCCA	time	0.0779854	0.061059	1.27721	0.225686	-0.0550508	0.211022
orf-ome	293t	ACAGCTATGCTGGGTCCGATAGTT	time	0.137478	0.072394	1.89902	0.0818623	-0.020255	0.295211
orf-ome	293t	CCCTATGAAGGCCTGAAGCGGGCA	time	0.044597	0.0536852	0.830715	0.422356	-0.0723729	0.161567
orf-ome	293t	GAACAAGGCTCTTGCCCGTGGTAT	time	0.0014987	0.0408795	0.0366613	0.971358	-0.08757	0.0905674
orf-ome	293t	CTTTAACCCACTATATATATTCTC	time	0.00808542	0.03153	0.256436	0.801958	-0.0606126	0.0767835
orf-ome	293t	CCTGTTGACCACTCCTCTTAAAAA	time	0.0610988	0.0409541	1.49189	0.161544	-0.0281324	0.15033
orf-ome	293t	GGGCTTCTATGTTGCTCACTGTGT	time	0.0852667	0.0916097	0.93076	0.370325	-0.114334	0.284867
orf-ome	293t	CGATCCGATAACGGACCGGCAGTC	time	0.0537239	0.056212	0.955737	0.358063	-0.0687515	0.176199
orf-ome	293t	TCGTGTCGAACCACACTGGGGGCG	time	0.0487014	0.0507403	0.959818	0.356088	-0.0618521	0.159255
orf-ome	293t	CATACGGTGCCATATCTTGAGTAT	time	0.000321	0.0169192	0.0189819	0.985168	-0.0365427	0.037185
orf-ome	293t	TGTACTTGGATAGATGCAGACCCC	time	-0.00557549	0.031729	-0.175722	0.863443	-0.0747071	0.0635561
orf-ome	293t	CCACAGGTAACTATGTCTTATGTC	time	0.031892	0.0325215	0.980643	0.346126	-0.0389662	0.10275
orf-ome	293t	TTCGGCCTGTAAGAACCGGCATCG	time	0.0341058	0.0688221	0.495565	0.629152	-0.115845	0.184056
orf-ome	293t	AGTGCGCAACGAGGCCGGCCCCCA	time	0.076965	0.0473888	1.62412	0.130309	-0.0262863	0.180216
orf-ome	293t	ATCCGAGGCCCTTCCTTACTAATT	time	0.178922	0.0870459	2.05549	0.0622653	-0.0107349	0.368579
orf-ome	293t	AATTGCTGCTGCCGCCGTGGAATT	time	0.00880346	0.0901918	0.0976082	0.923855	-0.187708	0.205315
orf-ome	293t	CCGAACACCCTGTAAAACACCCGA	time	-0.110135	0.0475178	-2.31776	0.0389247	-0.213668	-0.00660266
orf-ome	293t	ACTGTCACCCAGTGTTAATTGACT	time	-0.0262793	0.0267783	-0.981366	0.345785	-0.0846243	0.0320656
orf-ome	293t	GCGACCAAGGTCATTCATAAAGCG	time	0.00554607	0.0683325	0.081163	0.93665	-0.143338	0.15443
orf-ome	293t	CAACAATTGCCGGTTCAGTCCAGC	time	-0.0911329	0.0804767	-1.13241	0.279581	-0.266476	0.0842107
orf-ome	293t	GCATTTATTTACTCTGACATATGC	time	0.0135049	0.0345496	0.390884	0.702734	-0.0617723	0.0887821
orf-ome	293t	CTCACCACCTATTTCTTGGTGTCC	time	0.082685	0.0541816	1.52607	0.152908	-0.0353665	0.200736
orf-ome	293t	GCAATAGGGTGGCTTTTACGTGCC	time	0.044946	0.0384713	1.1683	0.265373	-0.0388758	0.128768
orf-ome	293t	CAGTTAACCCTCCGACACTTCCCT	time	0.0514908	0.0328494	1.56748	0.142982	-0.020082	0.123064
orf-ome	293t	ATGATTAATCTAATGAATATATAT	time	-0.000669	0.052611	-0.0127161	0.990063	-0.115298	0.11396
orf-ome	293t	TATCAACTTGGCAAACACACACGG	time	-0.00838194	0.0676225	-0.123952	0.903405	-0.155719	0.138955
orf-ome	293t	CCTATGCTTTGGCCTAACAAAAAC	time	-0.0435879	0.0254423	-1.71321	0.112366	-0.0990218	0.0118461
orf-ome	293t	CTTAGCACCAAGACTCACCTACCT	time	0.0656538	0.0727466	0.902501	0.384549	-0.0928473	0.224155
orf-ome	293t	CATGTTCAGAAGTCGTTTACGGAT	time	-0.0118681	0.0518841	-0.228743	0.822921	-0.124914	0.101178
orf-ome	293t	TCCTGTGGTGATCTGAGCGCGTCT	time	0.00649548	0.0410888	0.158084	0.87702	-0.0830293	0.0960203
orf-ome	293t	GACCCGGTGTCTGAATATTGCAGA	time	0.0612024	0.0849028	0.720853	0.484807	-0.123785	0.24619
orf-ome	293t	GGACATTGCTGCCATTCTGAACGC	time	0.0174221	0.0191898	0.907882	0.381812	-0.0243889	0.0592331
orf-ome	293t	AACAAGGGTCAATACCAGACTGAT	time	0.00151419	0.0730006	0.0207422	0.983792	-0.157541	0.160569
orf-ome	293t	ATTTTGTTGGGGTTAGCCCAGGAT	time	0.0586379	0.0309253	1.89612	0.0822753	-0.0087425	0.126018
orf-ome	293t	TGTCCATTGTCCATGACACATGTC	time	0.0182762	0.0423982	0.431062	0.674065	-0.0741014	0.110654
orf-ome	293t	AACGGGCTAGCCACCGCTACATGG	time	0.0717338	0.072799	0.985368	0.343895	-0.0868815	0.230349
orf-ome	293t	ACCGGCGCAAAGTGGTACCTTATT	time	0.0721539	0.0657935	1.09667	0.294305	-0.0711978	0.215506
orf-ome	293t	GGGAGGACGGGTCATTGCGTAGCG	time	0.00448767	0.0253746	0.176857	0.862571	-0.0507988	0.0597741
orf-ome	293t	GGGGTGCCCTCCCGGACTGCCCCC	time	0.0262461	0.0843714	0.311078	0.761079	-0.157583	0.210075
orf-ome	293t	TAAGCACAGCGCGGATGTGGCCCA	time	-0.158926	0.169773	-0.936112	0.367673	-0.528829	0.210977
orf-ome	293t	TGGTCACCTGCTCGATGGCAGTTG	time	0.000171	0.0402736	0.00425321	0.996676	-0.0875774	0.0879199
orf-ome	293t	CTGCCATTCAACGCCCATAACCGA	time	-0.0337921	0.0443641	-0.7617	0.460948	-0.130453	0.0628689
orf-ome	293t	TTCGATTTCATTAGCGTTTACTGT	time	-0.00276883	0.0151368	-0.182921	0.857914	-0.035749	0.0302114
orf-ome	293t	TGCCGGTGGAACGACGATTACGGG	time	0.0567701	0.0520222	1.09127	0.296582	-0.0565766	0.170117
orf-ome	293t	AGCCCGAATAGGCTCTTACCAAGC	time	-0.0630265	0.0306808	-2.05426	0.0624001	-0.129874	0.00382127
orf-ome	293t	TTGCCATGATGAACCCCCTTACCA	time	0.00026	0.0366464	0.00709343	0.994457	-0.0795856	0.0801055
orf-ome	293t	CTTACCCTTGAAAATGTTCACGCA	time	0.0680413	0.0759704	0.895628	0.388064	-0.0974841	0.233567
orf-ome	293t	GGTGCAGACTGCTTGTCACCTAAT	time	-0.014563	0.0281892	-0.516617	0.614811	-0.0759821	0.046856
orf-ome	293t	AGCGCGAAGTGTATTCCTACTCGG	time	0.00847911	0.041567	0.203987	0.841782	-0.0820876	0.0990458
orf-ome	293t	CCTTCATAAAGATATCAGTCACTG	time	0.158452	0.105426	1.50297	0.158698	-0.0712506	0.388155
orf-ome	293t	CATTTGTGGGTGGAGAATGTCTAC	time	0.0945497	0.0832826	1.13529	0.278422	-0.0869076	0.276007
orf-ome	293t	GCCCAAAACGGCATATTCACGTTC	time	0.0223537	0.0121414	1.84111	0.0904488	-0.00410013	0.0488076
orf-ome	293t	CTCGTGAGGCACACCTCGCTCGCC	time	-0.0354214	0.0955063	-0.37088	0.717191	-0.243512	0.172669
[truncated: 12,783 more rows]

## Sheet: k562-ORFome
datatype	cell_type	Name	term	decay_rate	std.error	statistic	p.value	conf.low	conf.high
[truncated: 12,047 more rows]

[truncated: 1 more sheets: k562-SLAM-seq]
