# Supplementary material for: Translation affects mRNA stability in a codon-dependent manner in human cells
Source: eLife. 2019 Apr 23;8:e45396. doi: 10.7554/eLife.45396 (PMC6529216; doi:10.7554/eLife.45396)
Supplement: Figure 1—source data 2. [file elife-45396-fig1-data2.csv]

codon	Name	293T_endo	HeLa_endo	RPE_endo	293T_ORFome	K562_ORFome	K562_SLAM	genome	transcriptome
AAA	Lys	-0.1547526	-0.0975177	-0.1265035	-0.065994674	-0.082503556	-0.079069	549818.9998	25273066.62
AAC	Asn	0.03733677	0.04696341	0.0510413	0.013212489	0.047233477	-0.0142255	338382.0003	13679614.32
AAG	Lys	0.00268339	-0.0383274	-0.0325046	-0.000134528	0.061907496	0.09540522	630360	31659242.67
AAT	Asn	-0.0898715	-0.0309689	-0.0356469	-0.059247143	-0.093181619	-0.064404	358553.997	14770289.87
ACA	Thr	-0.0671403	-0.0083581	-0.0097126	-0.056359609	-0.104350656	-0.0279165	301641.0009	11739970.94
ACC	Thr	0.06684496	0.03309295	0.04721515	0.058211099	0.109884252	0.04424593	313449	12337851.14
ACG	Thr	0.06642287	0.04336263	0.05030688	0.051407774	0.044688715	0.01108929	105557.996	3575354.392
ACT	Thr	-0.1518	-0.1035113	-0.1052831	-0.055942064	-0.077204782	-0.1262413	269690.9987	11394382.35
AGA	Arg	-0.1329471	-0.0721841	-0.0992716	-0.058200123	-0.072122377	-0.0687843	250202.9838	10830068.27
AGC	Ser	-0.0346418	-0.0210983	-0.0483192	0.017769633	0.020764902	-0.0955908	358896.0001	11380871.7
AGG	Arg	-0.0455993	-0.0268211	-0.064816	-0.015337813	-0.025678032	-0.0454954	218523.0013	8220105.133
AGT	Ser	-0.1702509	-0.1055397	-0.1343302	-0.066902217	-0.110262179	-0.146332	266745	9825626.451
ATA	Ile	-0.075158	-0.0257484	-0.015811	-0.040453441	-0.054457998	-0.0324548	155306.9981	5806134.455
ATC	Ile	0.16434781	0.11204706	0.15298457	0.073544855	0.143272036	0.13616115	344360.9999	15137019.89
ATG	Met	0.13991497	0.12678553	0.14342174	0.04844096	0.090953075	0.11305209	410460.0001	17914021.42
ATT	Ile	-0.0119732	0.02062727	0.04154174	-0.045537866	-0.073387738	0.02376783	328338.0029	15147013.62
CAA	Gln	-0.1421986	-0.0636268	-0.0892986	-0.048586457	-0.079564538	-0.1070363	260942.9895	9861879.211
CAC	His	-0.101652	-0.1028322	-0.1242291	-0.010449933	-0.025299086	-0.1114559	273233.9999	9240105.611
CAG	Gln	0.00976407	0.02797527	-0.0122197	-0.010964239	-0.027468588	-0.0174264	678809.9999	24841911.09
CAT	His	-0.2036468	-0.1506111	-0.1680078	-0.084462768	-0.124496511	-0.1597952	234144.0024	8379036.63
CCA	Pro	-0.0533028	-0.0183153	-0.0418575	-0.022407994	-0.05892971	-0.0500027	341252.9999	12886397.59
CCC	Pro	0.03661179	0.0124931	-0.0165923	0.03734277	0.048258297	-0.037809	347579.9975	11625407.26
CCG	Pro	-0.0209513	-0.0458279	-0.0437307	0.02326249	0.017257001	-0.0452617	129329.9567	3967991.352
CCT	Pro	-0.0572647	-0.0363672	-0.0551093	-0.035749058	-0.06704823	-0.0609627	352665	13687293.39
CGA	Arg	-0.0097049	-0.0128881	-0.0134443	-0.03134846	-0.108887493	0.00875125	131474.9969	5906255.004
CGC	Arg	-0.0214371	-0.1009535	-0.0640054	0.047081531	0.080312759	0.01422479	183065.9939	7645108.825
CGG	Arg	0.10150087	0.05956807	0.03913428	0.021598605	-0.018665	0.06893964	221934.0128	7999622.76
CGT	Arg	-0.0240365	-0.0608025	-0.0318917	0.001365791	-0.014334523	0.04548627	92822.99508	5012434.622
CTA	Leu	-0.0342942	-0.0148654	-0.0050353	-0.032223613	-0.0494135	0.00337154	145080.0038	5500077.656
CTC	Leu	0.11575234	0.06966722	0.08545695	0.078402162	0.142898557	0.0497943	327038.9997	11339519.95
CTG	Leu	0.16472391	0.0918057	0.1097245	0.079814428	0.133226227	0.11508931	687405	23753199.46
CTT	Leu	-0.0820652	-0.0599386	-0.0504485	-0.03943844	-0.075467506	-0.0394705	280683.0001	11425054.68
GAA	Glu	-0.0826054	-0.0171381	-0.0523704	-0.066053027	-0.109476543	-0.0461541	666008.9999	28645741.04
GAC	Asp	0.11823396	0.10369798	0.08472377	0.003601162	-0.044443533	0.05094325	466410	17884228.36
GAG	Glu	0.07385058	0.0646435	0.02266711	0.004559083	-0.004902221	0.06121139	776210.9999	29671997.06
GAT	Asp	0.01113114	0.05018142	0.04047362	-0.058260194	-0.119047261	0.03671074	482472	21980741.7
GCA	Ala	0.02230043	0.03956702	0.04419888	-0.038799605	-0.061083592	0.0549204	331061.9999	13733843.01
GCC	Ala	0.10966996	0.0483686	0.06241466	0.064930335	0.115365307	0.06784874	498084	19221724.74
GCG	Ala	-0.0096627	-0.0483984	-0.0131952	0.039137731	0.060036981	0.00557842	138215.9945	4973359.157
GCT	Ala	0.03505943	0.00401463	0.03140723	0.003968152	-0.009783583	0.10245019	372413.9999	17674498.32
GGA	Gly	-0.0098196	0.01109635	0.01090642	-0.030299413	-0.061659031	0.02588074	327056.9985	14167559.77
GGC	Gly	0.05661041	0.00621158	0.03004153	0.057791021	0.097437328	0.03644761	389126.9986	15897072.8
GGG	Gly	0.06887007	0.03779978	0.03099213	0.038077436	0.024264833	0.02619345	290724.0003	10336214.7
GGT	Gly	0.00594944	-0.0087193	0.00141024	-0.011373974	-0.013606956	0.05504247	211823.9999	10791655.32
GTA	Val	-0.0478759	-0.0117492	-0.004128	-0.055138536	-0.076093213	-0.0122995	155675.9942	6921103.724
GTC	Val	0.15232083	0.10316765	0.12799582	0.071710289	0.134421483	0.10173224	244065	9915102.21
GTG	Val	0.17375862	0.1019635	0.13619547	0.07836433	0.104936586	0.12053024	497172.0001	19661760.04
GTT	Val	-0.0260009	-0.0073098	0.01183832	-0.049601981	-0.063638071	0.01492908	236520.0044	10926192.97
TAC	Tyr	0.09741789	0.05320883	0.08672522	0.059835375	0.089829145	0.05580312	256023.0046	10034407.37
TAT	Tyr	-0.0241265	-0.0034985	0.02832875	-0.042553065	-0.057669854	-0.0068541	240789.0061	10148738.54
TCA	Ser	-0.1669011	-0.0929322	-0.1300444	-0.067334062	-0.095091552	-0.136721	259421.9986	9167317.054
TCC	Ser	-0.0159949	-0.0208719	-0.0359668	0.044462066	0.058551808	-0.0595256	308199	10736926.93
TCG	Ser	-0.0382096	-0.0417541	-0.0341116	0.017354842	0.013643145	-0.0586968	82118.98025	2691644.439
TCT	Ser	-0.1423363	-0.0929497	-0.1029803	-0.036759718	-0.077415637	-0.1038986	316589.9995	12679029.14
TGC	Cys	0.00908543	-0.010292	-0.007262	0.007153783	0.073893721	-0.0654267	197919.0024	6139418.5
TGG	Trp	0.11401853	0.08483203	0.11578995	0.052167886	0.073165018	0.07779546	215771.9957	7735172.116
TGT	Cys	-0.1811838	-0.1495304	-0.1656597	-0.078997764	-0.04784375	-0.1606941	202623.0056	6691656.737
TTA	Leu	-0.1097585	-0.0584428	-0.0563477	-0.060234693	-0.105342608	-0.0628365	178314.0054	6826207.533
TTC	Phe	0.14045389	0.09077477	0.1236478	0.089161419	0.138368552	0.07996641	330918.0017	12532339.74
TTG	Leu	-0.0334436	-0.0216243	-0.000883	-0.022540982	-0.070503663	0.00168099	268011.0006	10699160.39
TTT	Phe	-0.0259148	-0.0138709	0.02422065	-0.030691353	-0.066905273	-0.0014634	344469.0028	13987108.65
